# Supplementary material for: Zileuton protects against arachidonic acid/5-lipoxygenase/leukotriene axis-mediated neuroinflammation in experimental traumatic brain injury
Source: Front Pharmacol. 2025 Jun 5;16:1516836. doi: 10.3389/fphar.2025.1516836 (PMC12176805; doi:10.3389/fphar.2025.1516836)
Supplement: Supplementary file 4 [file DataSheet3.xlsx]

## Sheet: Sheet1
Primer name	sequence(5' to 3')
mCcr1-1F	CTCATGCAGCATAGGAGGCTT
mCcr1-1R	ACATGGCATCACCAAAAATCCA
mSpp1-1F	AGCAAGAAACTCTTCCAAGCAA
mSpp1-1R	GTGAGATTCGTCAGATTCATCCG
mgpx3-1F	CCTTTTAAGCAGTATGCAGGCA
mgpx3-1R	CAAGCCAAATGGCCCAAGTT
mgpx7-1F	TCCGAGCAGGACTTCTACGAC
mgpx7-1R	TCTCCCTGTTGGTGTCTGGTT
mcbr2-1F	GGGCAGGGAAAGGGATTGG
mcbr2-1R	CCACACACACGGGCTCTATTC
mcbr2-2F	TGTGTTTCAGGTATCCCAGATGG
mcbr2-2R	GGATCTTGTGTGGCCCTAGT
mltc4s-1F	ATGAAGGACGAAGTGGCTCTT
mltc4s-1R	CCTGTAGGGAGAAGTAGGCTTG
mltc4s-2F	CAGGCTGACTCCCCTATACG
mltc4s-2R	GGAAGTGGACTAGCAAGCCC
mtbxas1-1F	TACCATAGTGACTGTGACTCTGC
mtbxas1-1R	GGTGCCTGATGCCCAACTT
mtbxas1-2F	TGGGTACTATCTTGGCCGTC
mtbxas1-2R	GCTACCATCTTGGGTTCCAGA
mggt5-1F	TTCAATGGGACAGAAACCTTGAG
mggt5-1R	TCCCTGTGTATAAGACCTCCG
mggt5-2F	TGCTGGGTGTAGGTCTAGGTC
mggt5-2R	CTCGTCCAATATCCGAGCAGA
mhpgds-1F	GGAAGAGCCGAAATTATTCGCT
mhpgds-1R	ACCACTGCATCAGCTTGACAT
mhpgds-2F	GGACTTACAATCCACCAGAGC
mhpgds-2R	GAGCAATTCATTGAACATCCGC
mptges-1F	GGATGCGCTGAAACGTGGA
mptges-1R	CAGGAATGAGTACACGAAGCC
mptges-2F	CACACTGCTGGTCATCAAGAT
mptges-2R	TCACTCCTGTAATACTGGAGGC
mpla2g5-1F	CCAGGGGGCTTGCTAGAAC
mpla2g5-1R	AGCACCAATCAGTGCCATCC
mpla2g2F-1F	ACTGGACGGAAGAGCCCAA
mpla2g2F-1R	GGATGGAGTTTCTGTGTGTGAT
Mus-5-Lox-ap-1F	AGCATGAAAGCAAGGCGCATA
Mus-5-Lox-ap-1R	GTACGCATCTACGCAGTTCTG
Mus-PLA2G4A-1F	CAGCACATTATAGTGGAACACCA
Mus-PLA2G4A-1R	GTCCAGCATATCGCCAAAGGT
Mus-5-Lox-1F	ACTACATCTACCTCAGCCTCATT
Mus-5-Lox-1R	GGTGACATCGTAGGAGTCCAC
Mus-Alox12b-1F	GGGGACGCTGGATTCAATTTC
Mus-Alox12b-1R	GGCACTGTACCGTGTAGTCAT
Mus-pla2g4a-1F	CAGCACATTATAGTGGAACACCA
Mus-pla2g4a-1R	AGTGTCCAGCATATCGCCAAA
Mus-ccl7-1F	GCTGCTTTCAGCATCCAAGTG
Mus-ccl7-1R	CCAGGGACACCGACTACTG
Mus-ccl2-1F	TTAAAAACCTGGATCGGAACCAA
Mus-ccl2-1R	GCATTAGCTTCAGATTTACGGGT
Mus-il1b-1F	GCAACTGTTCCTGAACTCAACT
Mus-il1b-1R	ATCTTTTGGGGTCCGTCAACT
Mus-il10-1F	GCTCTTACTGACTGGCATGAG
Mus-il10-1R	CGCAGCTCTAGGAGCATGTG
Mus-Tnfa-1F	CCCTCACACTCAGATCATCTTCT
Mus-Tnfa-1R	GCTACGACGTGGGCTACAG
Mus-il17-1F	TTTAACTCCCTTGGCGCAAAA
Mus-il17-1R	CTTTCCCTCCGCATTGACAC
Mus-ccl12-1F	ATTTCCACACTTCTATGCCTCCT
Mus-ccl12-1R	ATCCAGTATGGTCCTGAAGATCA
Mus-il6-1F	TAGTCCTTCCTACCCCAATTTCC
Mus-il6-1R	TTGGTCCTTAGCCACTCCTTC
