# Supplementary material for: Zileuton protects against arachidonic acid/5-lipoxygenase/leukotriene axis-mediated neuroinflammation in experimental traumatic brain injury
Source: Front Pharmacol. 2025 Jun 5;16:1516836. doi: 10.3389/fphar.2025.1516836 (PMC12176805; doi:10.3389/fphar.2025.1516836)
Supplement: Supplementary file 5 [file DataSheet2.csv]

#Study_num	Term	Database	ID	Hit	Ratio_in_study	Ratio_in_pop	P-Value	Corrected P-Value	Genes	Hyperlink	typeII	typeI	Genes_name				log10p
4	Viral protein interaction with cytokine and cytokine receptor	KEGG PATHWAY	mmu04061	4	4/37	92/15206	7.11E-05	0.001778199	ENSMUSG00000035352|ENSMUSG00000035385|ENSMUSG00000025804|ENSMUSG00000035373	http://www.genome.jp/kegg-bin/show_pathway?map=mmu04061&multi_query=mmu:23832+yellow%0dmmu:541307+yellow%0dmmu:213208+yellow%0dmmu:100504239+yellow%0dmmu:100042493+yellow%0dmmu:12458+yellow%0dmmu:16963+yellow%0dmmu:20299+yellow%0dmmu:20297+yellow%0dmmu:20296+yellow,blue%0d%0ammu:20295+yellow%0dmmu:20293+yellow,blue%0d%0ammu:20292+yellow%0dmmu:15945+yellow%0dmmu:100504346+yellow%0dmmu:227288+yello…	Signaling molecules and interaction	Environmental Information Processing	Ccl12|Ccl2|Ccr1|Ccl7				-4.147959714
5	NOD-like receptor signaling pathway	KEGG PATHWAY	mmu04621	5	5/37	202/15206	0.000121452	0.002277227	ENSMUSG00000035352|ENSMUSG00000035385|ENSMUSG00000032661|ENSMUSG00000066861|ENSMUSG00000032690	http://www.genome.jp/kegg-bin/show_pathway?map=mmu04621&multi_query=mmu:195046+yellow%0dmmu:665956+yellow%0dmmu:15976+yellow%0dmmu:15977+yellow%0dmmu:15974+yellow%0dmmu:15975+yellow%0dmmu:19697+yellow%0dmmu:15970+yellow%0dmmu:109333+yellow%0dmmu:69146+yellow%0dmmu:21926+yellow%0dmmu:27223+yellow%0dmmu:74006+yellow%0dmmu:67443+yellow%0dmmu:239319+yellow%0dmmu:20310+yellow%0dmmu:216877+yellow%0dmmu…	Immune system	Organismal Systems	Ccl12|Ccl2|Oas3|Oas1g|Oas2				-3.915594936
6	Cytokine-cytokine receptor interaction	KEGG PATHWAY	mmu04060	6	6/37	288/15206	6.22E-05	0.002330636	ENSMUSG00000025804|ENSMUSG00000035385|ENSMUSG00000030117|ENSMUSG00000003227|ENSMUSG00000035352|ENSMUSG00000035373	http://www.genome.jp/kegg-bin/show_pathway?map=mmu04060&multi_query=mmu:16322+yellow%0dmmu:269275+yellow%0dmmu:18829+yellow%0dmmu:23832+yellow%0dmmu:107527+yellow%0dmmu:17082+yellow%0dmmu:15976+yellow%0dmmu:15977+yellow%0dmmu:15974+yellow%0dmmu:15975+yellow%0dmmu:15972+yellow%0dmmu:541307+yellow%0dmmu:15970+yellow%0dmmu:21813+yellow%0dmmu:21940+yellow%0dmmu:213208+yellow%0dmmu:12164+yellow%0dmmu:…	Signaling molecules and interaction	Environmental Information Processing	Ccr1|Ccl2|Gdf3|Edar|Ccl12|Ccl7				-4.206556758
5	Coronavirus disease - COVID-19	KEGG PATHWAY	mmu05171	5	5/37	237/15206	0.000255801	0.003837012	ENSMUSG00000035352|ENSMUSG00000035385|ENSMUSG00000032661|ENSMUSG00000066861|ENSMUSG00000032690	http://www.genome.jp/kegg-bin/show_pathway?map=mmu05171&multi_query=mmu:18033+yellow%0dmmu:18186+yellow%0dmmu:78294+yellow%0dmmu:67671+yellow%0dmmu:15976+yellow%0dmmu:15977+yellow%0dmmu:15974+yellow%0dmmu:65019+yellow%0dmmu:19697+yellow%0dmmu:15970+yellow%0dmmu:67097+yellow%0dmmu:21926+yellow%0dmmu:11537+yellow%0dmmu:619883+yellow%0dmmu:68436+yellow%0dmmu:19106+yellow%0dmmu:69379+yellow%0dmmu:159…	Infectious disease: viral	Human Diseases	Ccl12|Ccl2|Oas3|Oas1g|Oas2				-3.592098056
5	Influenza A	KEGG PATHWAY	mmu05164	5	5/37	172/15206	5.68E-05	0.004260217	ENSMUSG00000035352|ENSMUSG00000035385|ENSMUSG00000032661|ENSMUSG00000066861|ENSMUSG00000032690	http://www.genome.jp/kegg-bin/show_pathway?map=mmu05164&multi_query=mmu:217069+yellow%0dmmu:67373+yellow%0dmmu:381686+yellow%0dmmu:15980+yellow%0dmmu:15976+yellow%0dmmu:12028+yellow%0dmmu:15974+yellow%0dmmu:73333+yellow%0dmmu:19697+yellow%0dmmu:15970+yellow%0dmmu:71609+yellow%0dmmu:21926+yellow%0dmmu:15978+yellow%0dmmu:15979+yellow%0dmmu:19106+yellow%0dmmu:24014+yellow%0dmmu:66679+yellow%0dmmu:14…	Infectious disease: viral	Human Diseases	Ccl12|Ccl2|Oas3|Oas1g|Oas2				-4.245629577
4	Chemokine signaling pathway	KEGG PATHWAY	mmu04062	4	4/37	188/15206	0.001086424	0.013580303	ENSMUSG00000035352|ENSMUSG00000035385|ENSMUSG00000025804|ENSMUSG00000035373	http://www.genome.jp/kegg-bin/show_pathway?map=mmu04062&multi_query=mmu:23832+yellow%0dmmu:14710+yellow%0dmmu:109689+yellow%0dmmu:21844+yellow%0dmmu:19697+yellow%0dmmu:541307+yellow%0dmmu:100504239+yellow%0dmmu:18747+yellow%0dmmu:100042493+yellow%0dmmu:12458+yellow%0dmmu:104111+yellow%0dmmu:26385+yellow%0dmmu:18749+yellow%0dmmu:14083+yellow%0dmmu:16963+yellow%0dmmu:432530+yellow%0dmmu:19229+yello…	Immune system	Organismal Systems	Ccl12|Ccl2|Ccr1|Ccl7				-2.964000568
3	IL-17 signaling pathway	KEGG PATHWAY	mmu04657	3	3/37	91/15206	0.001390433	0.014897499	ENSMUSG00000035352|ENSMUSG00000035385|ENSMUSG00000035373	http://www.genome.jp/kegg-bin/show_pathway?map=mmu04657&multi_query=mmu:171095+yellow%0dmmu:74180+yellow%0dmmu:16819+yellow%0dmmu:21929+yellow%0dmmu:19697+yellow%0dmmu:71609+yellow%0dmmu:21926+yellow%0dmmu:15978+yellow%0dmmu:14082+yellow%0dmmu:19225+yellow%0dmmu:20297+yellow%0dmmu:20296+yellow,blue%0d%0ammu:20295+yellow%0dmmu:20293+yellow,blue%0d%0ammu:20292+yellow%0dmmu:15945+yellow%0dmmu:332110…	Immune system	Organismal Systems	Ccl12|Ccl2|Ccl7				-2.856849854
4	Epstein-Barr virus infection	KEGG PATHWAY	mmu05169	4	4/37	226/15206	0.002136007	0.017800055	ENSMUSG00000032661|ENSMUSG00000005763|ENSMUSG00000066861|ENSMUSG00000032690	http://www.genome.jp/kegg-bin/show_pathway?map=mmu05169&multi_query=mmu:107986+yellow%0dmmu:224754+yellow%0dmmu:224756+yellow%0dmmu:224753+yellow%0dmmu:15976+yellow%0dmmu:12028+yellow%0dmmu:15974+yellow%0dmmu:15975+yellow%0dmmu:19697+yellow%0dmmu:15013+yellow%0dmmu:15970+yellow%0dmmu:71609+yellow%0dmmu:19698+yellow%0dmmu:21926+yellow%0dmmu:13197+yellow%0dmmu:19106+yellow%0dmmu:433759+yellow%0dmmu…	Infectious disease: viral	Human Diseases	Oas3|Cd247|Oas1g|Oas2				-2.670397408
3	Chagas disease	KEGG PATHWAY	mmu05142	3	3/37	102/15206	0.001929411	0.018088231	ENSMUSG00000035352|ENSMUSG00000035385|ENSMUSG00000005763	http://www.genome.jp/kegg-bin/show_pathway?map=mmu05142&multi_query=mmu:432530+yellow%0dmmu:15977+yellow%0dmmu:19697+yellow%0dmmu:21926+yellow%0dmmu:15978+yellow%0dmmu:81897+yellow%0dmmu:14082+yellow%0dmmu:14683+yellow%0dmmu:19053+yellow%0dmmu:19052+yellow%0dmmu:17874+yellow%0dmmu:20296+yellow,blue%0d%0ammu:20293+yellow,blue%0d%0ammu:11421+yellow%0dmmu:52432+yellow%0dmmu:12503+yellow,blue%0d%0amm…	Infectious disease: parasitic	Human Diseases	Ccl12|Ccl2|Cd247				-2.714575183
5	Herpes simplex virus 1 infection	KEGG PATHWAY	mmu05168	5	5/37	441/15206	0.004067113	0.03050335	ENSMUSG00000035352|ENSMUSG00000035385|ENSMUSG00000032661|ENSMUSG00000066861|ENSMUSG00000032690	http://www.genome.jp/kegg-bin/show_pathway?map=mmu05168&multi_query=mmu:233987+yellow%0dmmu:115489950+yellow%0dmmu:18854+yellow%0dmmu:19697+yellow%0dmmu:71609+yellow%0dmmu:19106+yellow%0dmmu:72512+yellow%0dmmu:224694+yellow%0dmmu:224691+yellow%0dmmu:102635315+yellow%0dmmu:76390+yellow%0dmmu:414758+yellow%0dmmu:73729+yellow%0dmmu:17874+yellow%0dmmu:73451+yellow%0dmmu:237758+yellow%0dmmu:208292+yel…	Infectious disease: viral	Human Diseases	Ccl12|Ccl2|Oas3|Oas1g|Oas2				-2.390713723
3	Fluid shear stress and atherosclerosis	KEGG PATHWAY	mmu05418	3	3/37	146/15206	0.005305834	0.033161462	ENSMUSG00000035352|ENSMUSG00000035385|ENSMUSG00000038155	http://www.genome.jp/kegg-bin/show_pathway?map=mmu05418&multi_query=mmu:14870+yellow%0dmmu:14871+yellow%0dmmu:14872+yellow%0dmmu:14873+yellow%0dmmu:19697+yellow%0dmmu:170758+yellow%0dmmu:21926+yellow%0dmmu:15978+yellow%0dmmu:20339+yellow%0dmmu:13614+yellow%0dmmu:14083+yellow%0dmmu:17970+yellow%0dmmu:237038+yellow%0dmmu:11480+yellow%0dmmu:11481+yellow%0dmmu:17260+yellow%0dmmu:20296+yellow,blue%0d%…	Cardiovascular disease	Human Diseases	Ccl12|Ccl2|Gstp2				-2.275246352
3	Measles	KEGG PATHWAY	mmu05162		3/37	145/15206	0.005205462	0.035491783	ENSMUSG00000032661|ENSMUSG00000066861|ENSMUSG00000032690	http://www.genome.jp/kegg-bin/show_pathway?map=mmu05162&multi_query=mmu:15976+yellow%0dmmu:12028+yellow%0dmmu:15974+yellow%0dmmu:15975+yellow%0dmmu:19697+yellow%0dmmu:15970+yellow%0dmmu:71609+yellow%0dmmu:81897+yellow%0dmmu:19106+yellow%0dmmu:14082+yellow%0dmmu:13067+yellow%0dmmu:13063+yellow%0dmmu:12502+yellow%0dmmu:12500+yellow%0dmmu:12501+yellow%0dmmu:15977+yellow%0dmmu:404549+yellow%0dmmu:170…	Infectious disease: viral	Human Diseases	Oas3|Oas1g|Oas2				-2.283540759
2	Malaria	KEGG PATHWAY	mmu05144		2/37	54/15206	0.00761352	0.040786712	ENSMUSG00000035352|ENSMUSG00000035385	http://www.genome.jp/kegg-bin/show_pathway?map=mmu05144&multi_query=mmu:12491+yellow%0dmmu:16408+yellow%0dmmu:14934+yellow%0dmmu:21947+yellow%0dmmu:21809+yellow%0dmmu:21808+yellow%0dmmu:27007+yellow%0dmmu:80782+yellow%0dmmu:21828+yellow%0dmmu:21827+yellow%0dmmu:21826+yellow%0dmmu:21825+yellow%0dmmu:21926+yellow%0dmmu:16193+yellow%0dmmu:15978+yellow%0dmmu:81897+yellow%0dmmu:20339+yellow%0dmmu:1284…	Infectious disease: parasitic	Human Diseases	Ccl12|Ccl2				-2.118414527
3	Hepatitis C	KEGG PATHWAY	mmu05160		3/37	163/15206	0.007193257	0.041499557	ENSMUSG00000032661|ENSMUSG00000066861|ENSMUSG00000032690	http://www.genome.jp/kegg-bin/show_pathway?map=mmu05160&multi_query=mmu:18033+yellow%0dmmu:15976+yellow%0dmmu:12028+yellow%0dmmu:15974+yellow%0dmmu:15975+yellow%0dmmu:19697+yellow%0dmmu:15970+yellow%0dmmu:71609+yellow%0dmmu:21926+yellow%0dmmu:15978+yellow%0dmmu:54131+yellow%0dmmu:19106+yellow%0dmmu:73934+yellow%0dmmu:54420+yellow%0dmmu:14082+yellow%0dmmu:19053+yellow%0dmmu:19052+yellow%0dmmu:1306…	Infectious disease: viral	Human Diseases	Oas3|Oas1g|Oas2				-2.143074452
1	Caffeine metabolism	KEGG PATHWAY	mmu00232		1/37	5/15206	0.012108772	0.06054386	ENSMUSG00000028186	http://www.genome.jp/kegg-bin/show_pathway?map=mmu00232&multi_query=mmu:17961+yellow%0dmmu:13077+yellow%0dmmu:22436+yellow%0dmmu:17962+yellow%0dmmu:22262+yellow,red%0d%0a	Biosynthesis of other secondary metabolites	Metabolism	Uox				-1.916899899
2	Rheumatoid arthritis	KEGG PATHWAY	mmu05323		2/37	87/15206	0.018929582	0.088732416	ENSMUSG00000035352|ENSMUSG00000035385	http://www.genome.jp/kegg-bin/show_pathway?map=mmu05323&multi_query=mmu:11433+yellow%0dmmu:76252+yellow%0dmmu:12519+yellow%0dmmu:21926+yellow%0dmmu:15978+yellow%0dmmu:16408+yellow%0dmmu:19226+yellow%0dmmu:381091+yellow%0dmmu:20297+yellow%0dmmu:20296+yellow,blue%0d%0ammu:20293+yellow,blue%0d%0ammu:11984+yellow%0dmmu:14960+yellow%0dmmu:14961+yellow%0dmmu:110935+yellow%0dmmu:14969+yellow%0dmmu:83430…	Immune disease	Human Diseases	Ccl12|Ccl2				-1.722858973
3	Human cytomegalovirus infection	KEGG PATHWAY	mmu05163		3/37	251/15206	0.022851782	0.100816683	ENSMUSG00000035352|ENSMUSG00000035385|ENSMUSG00000025804	http://www.genome.jp/kegg-bin/show_pathway?map=mmu05163&multi_query=mmu:13685+yellow%0dmmu:432530+yellow%0dmmu:22084+yellow%0dmmu:224756+yellow%0dmmu:224753+yellow%0dmmu:12028+yellow%0dmmu:15974+yellow%0dmmu:14972+tomato%0dmmu:19697+yellow%0dmmu:170758+yellow%0dmmu:15970+yellow%0dmmu:71609+yellow%0dmmu:21926+yellow%0dmmu:56717+yellow%0dmmu:18747+yellow%0dmmu:72512+yellow%0dmmu:104110+yellow%0dmmu…	Infectious disease: viral	Human Diseases	Ccl12|Ccl2|Ccr1				-1.641079936
2	AGE-RAGE signaling pathway in diabetic complications	KEGG PATHWAY	mmu04933		2/37	101/15206	0.025016839	0.104236831	ENSMUSG00000035352|ENSMUSG00000035385	http://www.genome.jp/kegg-bin/show_pathway?map=mmu04933&multi_query=mmu:12028+yellow%0dmmu:19697+yellow%0dmmu:21926+yellow%0dmmu:20339+yellow%0dmmu:13614+yellow%0dmmu:12825+yellow%0dmmu:12827+yellow%0dmmu:12826+yellow%0dmmu:12829+yellow%0dmmu:12828+yellow%0dmmu:20296+yellow,blue%0d%0ammu:20293+yellow,blue%0d%0ammu:94216+yellow%0dmmu:19353+yellow%0dmmu:12830+yellow%0dmmu:16176+yellow%0dmmu:16175+y…	Endocrine and metabolic disease	Human Diseases	Ccl12|Ccl2				-1.601767559
2	TNF signaling pathway	KEGG PATHWAY	mmu04668		2/37	113/15206	0.030784152	0.121516388	ENSMUSG00000035352|ENSMUSG00000035385	http://www.genome.jp/kegg-bin/show_pathway?map=mmu04668&multi_query=mmu:15977+yellow%0dmmu:21929+yellow%0dmmu:19697+yellow%0dmmu:71609+yellow%0dmmu:21926+yellow%0dmmu:20339+yellow%0dmmu:13614+yellow%0dmmu:69601+yellow%0dmmu:14082+yellow%0dmmu:19225+yellow%0dmmu:16878+yellow%0dmmu:20297+yellow%0dmmu:20296+yellow,blue%0d%0ammu:20293+yellow,blue%0d%0ammu:15945+yellow%0dmmu:16362+yellow%0dmmu:16992+y…	Signal transduction	Environmental Information Processing	Ccl12|Ccl2				-1.51167281
2	Apelin signaling pathway	KEGG PATHWAY	mmu04371		2/37	135/15206	0.042565765	0.15962162	ENSMUSG00000029304|ENSMUSG00000006542	http://www.genome.jp/kegg-bin/show_pathway?map=mmu04371&multi_query=mmu:18181+yellow%0dmmu:432530+yellow%0dmmu:14710+yellow%0dmmu:241113+yellow,red%0d%0ammu:14688+yellow%0dmmu:18131+yellow%0dmmu:18747+yellow%0dmmu:104110+yellow%0dmmu:104111+yellow%0dmmu:18749+yellow%0dmmu:75669+yellow%0dmmu:20130+yellow%0dmmu:22227+yellow%0dmmu:271639+yellow%0dmmu:56208+yellow%0dmmu:17260+yellow%0dmmu:17261+yello…	Signal transduction	Environmental Information Processing	Spp1|Prkag3				-1.370939554
2	Yersinia infection	KEGG PATHWAY	mmu05135		2/37	135/15206	0.042565765	0.15962162	ENSMUSG00000035352|ENSMUSG00000035385	http://www.genome.jp/kegg-bin/show_pathway?map=mmu05135&multi_query=mmu:16818+yellow%0dmmu:15977+yellow%0dmmu:19697+yellow%0dmmu:170758+yellow%0dmmu:109333+yellow%0dmmu:21926+yellow%0dmmu:14083+yellow%0dmmu:74117+yellow%0dmmu:19229+yellow%0dmmu:17874+yellow%0dmmu:140579+yellow%0dmmu:20296+yellow,blue%0d%0ammu:20293+yellow,blue%0d%0ammu:12504+yellow%0dmmu:26395+yellow%0dmmu:26396+yellow%0dmmu:2639…	Infectious disease: bacterial	Human Diseases	Ccl12|Ccl2				-1.370939554
1	Phototransduction	KEGG PATHWAY	mmu04744		1/37	27/15206	0.063713893	0.217206454	ENSMUSG00000023979	http://www.genome.jp/kegg-bin/show_pathway?map=mmu04744&multi_query=mmu:225600+yellow%0dmmu:214111+yellow%0dmmu:14688+yellow%0dmmu:12315+yellow%0dmmu:12314+yellow%0dmmu:14919+yellow%0dmmu:14918+yellow%0dmmu:14686+yellow%0dmmu:70405+yellow%0dmmu:14913+yellow%0dmmu:18587+yellow%0dmmu:18588+yellow%0dmmu:19739+yellow%0dmmu:75600+yellow%0dmmu:20215+yellow%0dmmu:245650+yellow%0dmmu:24013+yellow%0dmmu:1…	Sensory system	Organismal Systems	Guca1b				-1.195765857
1	Circadian rhythm	KEGG PATHWAY	mmu04710		1/37	30/15206	0.070544478	0.230036341	ENSMUSG00000006542	http://www.genome.jp/kegg-bin/show_pathway?map=mmu04710&multi_query=mmu:12234+yellow%0dmmu:217166+yellow%0dmmu:105787+yellow%0dmmu:241113+yellow,red%0d%0ammu:104318+yellow%0dmmu:12753+yellow%0dmmu:19883+yellow%0dmmu:20893+yellow%0dmmu:103583+yellow%0dmmu:19885+yellow%0dmmu:225998+yellow%0dmmu:19079+yellow%0dmmu:56438+yellow%0dmmu:18626+yellow%0dmmu:18628+yellow%0dmmu:26965+yellow%0dmmu:108079+yel…	Environmental adaptation	Organismal Systems	Prkag3				-1.151536976
2	Lipid and atherosclerosis	KEGG PATHWAY	mmu05417		2/37	217/15206	0.09756157	0.304879907	ENSMUSG00000035352|ENSMUSG00000035385	http://www.genome.jp/kegg-bin/show_pathway?map=mmu05417&multi_query=mmu:13110+yellow%0dmmu:17087+yellow%0dmmu:226641+yellow%0dmmu:12028+yellow%0dmmu:15974+yellow%0dmmu:19697+yellow%0dmmu:15970+yellow%0dmmu:21926+yellow%0dmmu:20339+yellow%0dmmu:14083+yellow%0dmmu:17970+yellow%0dmmu:17972+yellow%0dmmu:19056+yellow%0dmmu:21353+yellow%0dmmu:78943+yellow%0dmmu:117149+yellow%0dmmu:19059+yellow%0dmmu:13…	Cardiovascular disease	Human Diseases	Ccl12|Ccl2				-1.010721218
1	Sphingolipid metabolism	KEGG PATHWAY	mmu00600		1/37	49/15206	0.112692417	0.33807725	ENSMUSG00000039092	http://www.genome.jp/kegg-bin/show_pathway?map=mmu00600&multi_query=mmu:11605+yellow%0dmmu:13244+yellow%0dmmu:268656+yellow%0dmmu:241159+yellow%0dmmu:66190+yellow%0dmmu:23956+yellow%0dmmu:56386+yellow%0dmmu:241447+yellow%0dmmu:433323+yellow%0dmmu:14420+yellow%0dmmu:58994+yellow%0dmmu:67916+yellow%0dmmu:74442+yellow%0dmmu:56632+yellow%0dmmu:223753+yellow%0dmmu:238011+yellow%0dmmu:18010+yellow%0dmm…	Lipid metabolism	Metabolism	Sptlc3
1	Natural killer cell mediated cytotoxicity	KEGG PATHWAY	mmu04650		1/37	111/15206	0.23769151	0.363813535	ENSMUSG00000005763	http://www.genome.jp/kegg-bin/show_pathway?map=mmu04650&multi_query=mmu:379043+yellow%0dmmu:16818+yellow%0dmmu:17086+yellow%0dmmu:15976+yellow%0dmmu:15977+yellow%0dmmu:15974+yellow%0dmmu:545378+yellow%0dmmu:15972+yellow%0dmmu:170758+yellow%0dmmu:15970+yellow%0dmmu:21926+yellow%0dmmu:15978+yellow%0dmmu:15979+yellow%0dmmu:77777+yellow%0dmmu:22177+yellow%0dmmu:14360+yellow%0dmmu:26904+yellow%0dmmu:1…	Immune system	Organismal Systems	Cd247
1	Insulin resistance	KEGG PATHWAY	mmu04931		1/37	109/15206	0.233941045	0.365532882	ENSMUSG00000006542	http://www.genome.jp/kegg-bin/show_pathway?map=mmu04931&multi_query=mmu:241113+yellow,red%0d%0ammu:26457+yellow%0dmmu:26459+yellow%0dmmu:26458+yellow%0dmmu:21926+yellow%0dmmu:20112+yellow%0dmmu:100705+yellow%0dmmu:228775+yellow%0dmmu:225579+yellow%0dmmu:16367+yellow%0dmmu:231991+yellow%0dmmu:22259+yellow%0dmmu:19046+yellow%0dmmu:19047+yellow%0dmmu:19045+yellow%0dmmu:19211+yellow%0dmmu:19697+yello…	Endocrine and metabolic disease	Human Diseases	Prkag3
1	Systemic lupus erythematosus	KEGG PATHWAY	mmu05322		1/37	115/15206	0.24513892	0.367708379	ENSMUSG00000063954	http://www.genome.jp/kegg-bin/show_pathway?map=mmu05322&multi_query=mmu:15267+yellow%0dmmu:319190+yellow%0dmmu:319192+yellow,blue%0d%0ammu:21926+yellow%0dmmu:15978+yellow%0dmmu:319184+yellow%0dmmu:69379+yellow%0dmmu:319182+yellow%0dmmu:624153+yellow%0dmmu:78303+yellow%0dmmu:381091+yellow%0dmmu:360198+yellow%0dmmu:14960+yellow%0dmmu:14961+yellow%0dmmu:319189+yellow%0dmmu:319188+yellow%0dmmu:319186…	Immune disease	Human Diseases	H2ac19
1	Sphingolipid signaling pathway	KEGG PATHWAY	mmu04071		1/37	120/15206	0.254348682	0.374042179	ENSMUSG00000039092	http://www.genome.jp/kegg-bin/show_pathway?map=mmu04071&multi_query=mmu:268656+yellow%0dmmu:235542+yellow%0dmmu:12028+yellow%0dmmu:11539+yellow%0dmmu:19697+yellow%0dmmu:170758+yellow%0dmmu:71609+yellow%0dmmu:433323+yellow%0dmmu:21926+yellow%0dmmu:59032+yellow%0dmmu:14360+yellow%0dmmu:13611+yellow%0dmmu:13610+yellow%0dmmu:19053+yellow%0dmmu:19052+yellow%0dmmu:228677+yellow,red%0d%0ammu:14389+yello…	Signal transduction	Environmental Information Processing	Sptlc3
1	AMPK signaling pathway	KEGG PATHWAY	mmu04152		1/37	123/15206	0.259821964	0.374743217	ENSMUSG00000006542	http://www.genome.jp/kegg-bin/show_pathway?map=mmu04152&multi_query=mmu:13685+yellow%0dmmu:17274+yellow%0dmmu:235542+yellow%0dmmu:241113+yellow,red%0d%0ammu:16370+yellow%0dmmu:59032+yellow%0dmmu:19053+yellow%0dmmu:19052+yellow%0dmmu:100705+yellow%0dmmu:30049+yellow%0dmmu:56690+yellow%0dmmu:105787+yellow%0dmmu:52432+yellow%0dmmu:16367+yellow%0dmmu:170768+yellow%0dmmu:67605+yellow%0dmmu:16369+yello…	Signal transduction	Environmental Information Processing	Prkag3
1	Protein digestion and absorption	KEGG PATHWAY	mmu04974		1/37	105/15206	0.226386179	0.377310299	ENSMUSG00000039462	http://www.genome.jp/kegg-bin/show_pathway?map=mmu04974&multi_query=mmu:67373+yellow%0dmmu:328059+yellow%0dmmu:27222+yellow%0dmmu:245026+yellow%0dmmu:71355+yellow%0dmmu:12821+yellow%0dmmu:12823+yellow%0dmmu:100040208+yellow%0dmmu:12825+yellow%0dmmu:12824+yellow%0dmmu:12827+yellow%0dmmu:12826+yellow%0dmmu:12829+yellow%0dmmu:12828+yellow%0dmmu:66473+yellow%0dmmu:232680+yellow%0dmmu:74338+yellow%0dm…	Digestive system	Organismal Systems	Col10a1
1	NF-kappa B signaling pathway	KEGG PATHWAY	mmu04064		1/37	105/15206	0.226386179	0.377310299	ENSMUSG00000003227	http://www.genome.jp/kegg-bin/show_pathway?map=mmu04064&multi_query=mmu:217069+yellow%0dmmu:16818+yellow%0dmmu:240354+yellow%0dmmu:21929+yellow%0dmmu:19697+yellow%0dmmu:71609+yellow%0dmmu:19698+yellow%0dmmu:100504239+yellow%0dmmu:13197+yellow%0dmmu:100042493+yellow%0dmmu:19225+yellow%0dmmu:117149+yellow%0dmmu:17874+yellow%0dmmu:23882+yellow%0dmmu:17087+yellow%0dmmu:225471+yellow%0dmmu:12229+yello…	Signal transduction	Environmental Information Processing	Edar
1	Th17 cell differentiation	KEGG PATHWAY	mmu04659		1/37	105/15206	0.226386179	0.377310299	ENSMUSG00000005763	http://www.genome.jp/kegg-bin/show_pathway?map=mmu04659&multi_query=mmu:16818+yellow%0dmmu:19697+yellow%0dmmu:15978+yellow%0dmmu:15979+yellow%0dmmu:60505+yellow%0dmmu:60504+yellow%0dmmu:50929+yellow%0dmmu:19055+yellow%0dmmu:19057+yellow%0dmmu:19056+yellow%0dmmu:19059+yellow%0dmmu:19058+yellow%0dmmu:381091+yellow%0dmmu:15251+yellow%0dmmu:12502+yellow%0dmmu:12503+yellow,blue%0d%0ammu:14960+yellow%0…	Immune system	Organismal Systems	Cd247
1	Hypertrophic cardiomyopathy	KEGG PATHWAY	mmu05410		1/37	91/15206	0.199368975	0.383401874	ENSMUSG00000006542	http://www.genome.jp/kegg-bin/show_pathway?map=mmu05410&multi_query=mmu:16773+yellow%0dmmu:16772+yellow%0dmmu:241113+yellow,red%0d%0ammu:21926+yellow%0dmmu:21924+yellow%0dmmu:12296+yellow%0dmmu:12297+yellow%0dmmu:12294+yellow%0dmmu:12295+yellow%0dmmu:12292+yellow%0dmmu:12293+yellow%0dmmu:13614+yellow%0dmmu:12298+yellow%0dmmu:12299+yellow%0dmmu:22003+yellow%0dmmu:22004+yellow%0dmmu:11421+yellow%0d…	Cardiovascular disease	Human Diseases	Prkag3
1	Toll-like receptor signaling pathway	KEGG PATHWAY	mmu04620		1/37	99/15206	0.214917783	0.383781755	ENSMUSG00000029304	http://www.genome.jp/kegg-bin/show_pathway?map=mmu04620&multi_query=mmu:17087+yellow%0dmmu:15976+yellow%0dmmu:15977+yellow%0dmmu:15974+yellow%0dmmu:15975+yellow%0dmmu:19697+yellow%0dmmu:15970+yellow%0dmmu:12519+yellow%0dmmu:21926+yellow%0dmmu:81897+yellow%0dmmu:14082+yellow%0dmmu:117149+yellow%0dmmu:17874+yellow%0dmmu:225471+yellow%0dmmu:15945+yellow%0dmmu:16179+yellow%0dmmu:26395+yellow%0dmmu:26…	Immune system	Organismal Systems	Spp1
1	Hematopoietic cell lineage	KEGG PATHWAY	mmu04640		1/37	94/15206	0.205234574	0.384814825	ENSMUSG00000027863	http://www.genome.jp/kegg-bin/show_pathway?map=mmu04640&multi_query=mmu:100042555+yellow%0dmmu:12516+yellow%0dmmu:21926+yellow%0dmmu:14969+yellow%0dmmu:12902+yellow%0dmmu:381091+yellow%0dmmu:12502+yellow%0dmmu:12500+yellow%0dmmu:12501+yellow%0dmmu:12507+yellow%0dmmu:12504+yellow%0dmmu:12505+yellow%0dmmu:12509+yellow%0dmmu:13857+yellow%0dmmu:13856+yellow%0dmmu:14255+yellow%0dmmu:14256+yellow%0dmmu…	Immune system	Organismal Systems	Cd2
1	FoxO signaling pathway	KEGG PATHWAY	mmu04068		1/37	131/15206	0.274226976	0.388057041	ENSMUSG00000006542	http://www.genome.jp/kegg-bin/show_pathway?map=mmu04068&multi_query=mmu:57436+yellow%0dmmu:241113+yellow,red%0d%0ammu:16370+yellow%0dmmu:12176+yellow%0dmmu:170755+yellow%0dmmu:13197+yellow%0dmmu:12359+yellow%0dmmu:12452+yellow%0dmmu:13611+yellow%0dmmu:20620+yellow%0dmmu:17873+yellow%0dmmu:11920+yellow%0dmmu:16367+yellow%0dmmu:16369+yellow%0dmmu:26395+yellow%0dmmu:26396+yellow%0dmmu:13609+yellow%0…	Signal transduction	Environmental Information Processing	Prkag3
1	Insulin signaling pathway	KEGG PATHWAY	mmu04910		1/37	137/15206	0.284851361	0.388433674	ENSMUSG00000006542	http://www.genome.jp/kegg-bin/show_pathway?map=mmu04910&multi_query=mmu:13684+yellow%0dmmu:13685+yellow%0dmmu:228966+yellow%0dmmu:241113+yellow,red%0d%0ammu:16370+yellow%0dmmu:104215+yellow%0dmmu:18747+yellow%0dmmu:18749+yellow%0dmmu:68961+yellow%0dmmu:100705+yellow%0dmmu:16367+yellow%0dmmu:18759+yellow%0dmmu:18679+yellow%0dmmu:16369+yellow%0dmmu:14251+yellow%0dmmu:26396+yellow%0dmmu:18770+yellow…	Endocrine system	Organismal Systems	Prkag3
1	Longevity regulating pathway	KEGG PATHWAY	mmu04211		1/37	90/15206	0.197404431	0.389614009	ENSMUSG00000006542	http://www.genome.jp/kegg-bin/show_pathway?map=mmu04211&multi_query=mmu:13684+yellow%0dmmu:13685+yellow%0dmmu:432530+yellow%0dmmu:16591+yellow%0dmmu:72993+yellow%0dmmu:241113+yellow,red%0d%0ammu:19697+yellow%0dmmu:16370+yellow%0dmmu:12359+yellow%0dmmu:18747+yellow%0dmmu:104110+yellow%0dmmu:104111+yellow%0dmmu:18749+yellow%0dmmu:16367+yellow%0dmmu:231991+yellow%0dmmu:67605+yellow%0dmmu:16369+yello…	Aging	Organismal Systems	Prkag3
1	Prostate cancer	KEGG PATHWAY	mmu05215		1/37	98/15206	0.21299037	0.38961653	ENSMUSG00000038155	http://www.genome.jp/kegg-bin/show_pathway?map=mmu05215&multi_query=mmu:14870+yellow%0dmmu:94224+yellow%0dmmu:19697+yellow%0dmmu:13866+yellow%0dmmu:242705+yellow%0dmmu:231991+yellow%0dmmu:26395+yellow%0dmmu:26396+yellow%0dmmu:54635+yellow%0dmmu:328572+yellow%0dmmu:16842+yellow%0dmmu:19211+yellow%0dmmu:16178+yellow%0dmmu:15461+yellow%0dmmu:23797+yellow%0dmmu:56458+yellow%0dmmu:15519+yellow%0dmmu:1…	Cancer: specific types	Human Diseases	Gstp2
1	Purine metabolism	KEGG PATHWAY	mmu00230		1/37	135/15206	0.281326824	0.3907317	ENSMUSG00000028186	http://www.genome.jp/kegg-bin/show_pathway?map=mmu00230&multi_query=mmu:11821+yellow%0dmmu:68870+yellow%0dmmu:432530+yellow%0dmmu:231903+yellow%0dmmu:18584+yellow%0dmmu:18585+yellow%0dmmu:18587+yellow%0dmmu:18582+yellow%0dmmu:18583+yellow%0dmmu:633979+yellow%0dmmu:110639+yellow%0dmmu:18588+yellow%0dmmu:11534+yellow%0dmmu:18746+yellow%0dmmu:104110+yellow%0dmmu:104111+yellow%0dmmu:23984+yellow%0dmm…	Nucleotide metabolism	Metabolism	Uox
1	Glucagon signaling pathway	KEGG PATHWAY	mmu04922		1/37	104/15206	0.224486165	0.391545637	ENSMUSG00000006542	http://www.genome.jp/kegg-bin/show_pathway?map=mmu04922&multi_query=mmu:241113+yellow,red%0d%0ammu:18746+yellow%0dmmu:18747+yellow%0dmmu:18749+yellow%0dmmu:19055+yellow%0dmmu:19057+yellow%0dmmu:19056+yellow%0dmmu:68734+yellow%0dmmu:68961+yellow%0dmmu:19058+yellow%0dmmu:100705+yellow%0dmmu:108058+yellow%0dmmu:18679+yellow%0dmmu:231991+yellow%0dmmu:328572+yellow%0dmmu:15469+yellow%0dmmu:12709+green…	Endocrine system	Organismal Systems	Prkag3
1	T cell receptor signaling pathway	KEGG PATHWAY	mmu04660		1/37	104/15206	0.224486165	0.391545637	ENSMUSG00000005763	http://www.genome.jp/kegg-bin/show_pathway?map=mmu04660&multi_query=mmu:16818+yellow%0dmmu:240354+yellow%0dmmu:18035+yellow%0dmmu:19697+yellow%0dmmu:21926+yellow%0dmmu:70584+yellow%0dmmu:14360+yellow%0dmmu:15170+yellow%0dmmu:19055+yellow%0dmmu:19057+yellow%0dmmu:19056+yellow%0dmmu:17974+yellow%0dmmu:19059+yellow%0dmmu:19058+yellow%0dmmu:12502+yellow%0dmmu:12503+yellow,blue%0d%0ammu:12500+yellow%0…	Immune system	Organismal Systems	Cd247
1	Drug metabolism - other enzymes	KEGG PATHWAY	mmu00983		1/37	89/15206	0.195435198	0.396152429	ENSMUSG00000038155	http://www.genome.jp/kegg-bin/show_pathway?map=mmu00983&multi_query=mmu:14870+yellow%0dmmu:14871+yellow%0dmmu:14872+yellow%0dmmu:14873+yellow%0dmmu:94284+yellow%0dmmu:20135+yellow%0dmmu:20133+yellow%0dmmu:22017+yellow%0dmmu:243085+yellow%0dmmu:100559+yellow%0dmmu:382985+yellow%0dmmu:66588+yellow%0dmmu:394432+yellow%0dmmu:94215+yellow%0dmmu:79059+yellow%0dmmu:394433+yellow%0dmmu:394434+yellow%0dmm…	Xenobiotics biodegradation and metabolism	Metabolism	Gstp2
1	Neutrophil extracellular trap formation	KEGG PATHWAY	mmu04613		1/37	172/15206	0.343876276	0.402980011	ENSMUSG00000063954	http://www.genome.jp/kegg-bin/show_pathway?map=mmu04613&multi_query=mmu:15267+yellow%0dmmu:73333+yellow%0dmmu:19697+yellow%0dmmu:319190+yellow%0dmmu:319192+yellow,blue%0d%0ammu:68231+yellow%0dmmu:433759+yellow%0dmmu:624153+yellow%0dmmu:17972+yellow%0dmmu:321020+yellow%0dmmu:99571+yellow%0dmmu:11739+yellow%0dmmu:12266+yellow%0dmmu:208727+yellow%0dmmu:319189+yellow%0dmmu:319188+yellow%0dmmu:319186+…	Immune system	Organismal Systems	H2ac19
1	Longevity regulating pathway - multiple species	KEGG PATHWAY	mmu04213		1/37	62/15206	0.140452764	0.405152203	ENSMUSG00000006542	http://www.genome.jp/kegg-bin/show_pathway?map=mmu04213&multi_query=mmu:16653+yellow%0dmmu:18176+yellow%0dmmu:432530+yellow%0dmmu:210044+yellow%0dmmu:224129+yellow%0dmmu:105787+yellow%0dmmu:13688+yellow%0dmmu:241113+yellow,red%0d%0ammu:11512+yellow%0dmmu:11513+yellow%0dmmu:384783+yellow%0dmmu:93759+yellow%0dmmu:18708+yellow%0dmmu:18709+yellow%0dmmu:18706+yellow%0dmmu:18707+yellow%0dmmu:16333+yell…	Aging	Organismal Systems	Prkag3
1	GnRH secretion	KEGG PATHWAY	mmu04929		1/37	65/15206	0.146737966	0.40760546	ENSMUSG00000029304	http://www.genome.jp/kegg-bin/show_pathway?map=mmu04929&multi_query=mmu:16653+yellow%0dmmu:242425+yellow%0dmmu:22067+yellow%0dmmu:23797+yellow%0dmmu:14682+yellow%0dmmu:14714+yellow%0dmmu:109689+yellow%0dmmu:26395+yellow%0dmmu:13983+yellow%0dmmu:84036+yellow%0dmmu:18708+yellow%0dmmu:18709+yellow%0dmmu:18706+yellow%0dmmu:18707+yellow%0dmmu:26417+yellow%0dmmu:140493+yellow%0dmmu:140492+yellow%0dmmu:…	Endocrine system	Organismal Systems	Spp1
1	Adipocytokine signaling pathway	KEGG PATHWAY	mmu04920		1/37	71/15206	0.159174502	0.411658195	ENSMUSG00000006542	http://www.genome.jp/kegg-bin/show_pathway?map=mmu04920&multi_query=mmu:11604+yellow%0dmmu:108099+yellow%0dmmu:72674+yellow%0dmmu:18033+yellow%0dmmu:12894+yellow%0dmmu:12491+yellow%0dmmu:328845+yellow%0dmmu:23797+yellow%0dmmu:50790+yellow%0dmmu:74205+yellow%0dmmu:105787+yellow%0dmmu:78070+yellow%0dmmu:216739+yellow%0dmmu:241113+yellow,red%0d%0ammu:18976+yellow%0dmmu:384783+yellow%0dmmu:26419+yell…	Endocrine system	Organismal Systems	Prkag3
1	Metabolism of xenobiotics by cytochrome P450	KEGG PATHWAY	mmu00980		1/37	71/15206	0.159174502	0.411658195	ENSMUSG00000038155	http://www.genome.jp/kegg-bin/show_pathway?map=mmu00980&multi_query=mmu:110198+yellow%0dmmu:75886+yellow%0dmmu:112417+yellow%0dmmu:638251+yellow%0dmmu:14871+yellow%0dmmu:14872+yellow%0dmmu:14873+yellow%0dmmu:552899+yellow%0dmmu:14866+yellow%0dmmu:94284+yellow%0dmmu:13849+yellow%0dmmu:68214+yellow%0dmmu:11532+yellow%0dmmu:14858+yellow%0dmmu:14859+yellow%0dmmu:68312+yellow%0dmmu:211666+yellow%0dmmu…	Xenobiotics biodegradation and metabolism	Metabolism	Gstp2
1	Glutathione metabolism	KEGG PATHWAY	mmu00480		1/37	71/15206	0.159174502	0.411658195	ENSMUSG00000038155	http://www.genome.jp/kegg-bin/show_pathway?map=mmu00480&multi_query=mmu:75475+yellow%0dmmu:20810+yellow%0dmmu:75886+yellow%0dmmu:20135+yellow%0dmmu:14870+yellow%0dmmu:66988+yellow%0dmmu:14872+yellow%0dmmu:16790+yellow%0dmmu:14857+yellow%0dmmu:14854+yellow%0dmmu:68214+yellow%0dmmu:14869+yellow,red%0d%0ammu:14858+yellow%0dmmu:14859+yellow%0dmmu:68312+yellow%0dmmu:207182+yellow%0dmmu:211666+yellow%0…	Metabolism of other amino acids	Metabolism	Gstp2
1	Alcoholism	KEGG PATHWAY	mmu05034		1/37	171/15206	0.342257622	0.414021317	ENSMUSG00000063954	http://www.genome.jp/kegg-bin/show_pathway?map=mmu05034&multi_query=mmu:17161+yellow%0dmmu:14710+yellow%0dmmu:15267+yellow%0dmmu:319190+yellow%0dmmu:319192+yellow,blue%0d%0ammu:68231+yellow%0dmmu:13195+yellow%0dmmu:18747+yellow%0dmmu:18212+yellow%0dmmu:433759+yellow%0dmmu:18749+yellow%0dmmu:75600+yellow%0dmmu:15077+yellow%0dmmu:15185+yellow%0dmmu:14708+yellow%0dmmu:14709+yellow%0dmmu:14702+yellow…	Substance dependence	Human Diseases	H2ac19
1	Hepatocellular carcinoma	KEGG PATHWAY	mmu05225		1/37	171/15206	0.342257622	0.414021317	ENSMUSG00000038155	http://www.genome.jp/kegg-bin/show_pathway?map=mmu05225&multi_query=mmu:26992+yellow%0dmmu:107986+yellow%0dmmu:14871+yellow%0dmmu:14872+yellow%0dmmu:14873+yellow%0dmmu:12028+yellow%0dmmu:13197+yellow%0dmmu:14368+yellow%0dmmu:14369+yellow%0dmmu:21752+yellow%0dmmu:93897+yellow%0dmmu:14362+yellow%0dmmu:22422+yellow%0dmmu:14365+yellow%0dmmu:14366+yellow%0dmmu:22421+yellow%0dmmu:14870+yellow%0dmmu:205…	Cancer: specific types	Human Diseases	Gstp2
1	PD-L1 expression and PD-1 checkpoint pathway in cancer	KEGG PATHWAY	mmu05235		1/37	88/15206	0.193461264	0.414559852	ENSMUSG00000005763	http://www.genome.jp/kegg-bin/show_pathway?map=mmu05235&multi_query=mmu:16818+yellow%0dmmu:19697+yellow%0dmmu:15978+yellow%0dmmu:81897+yellow%0dmmu:15170+yellow%0dmmu:19055+yellow%0dmmu:19057+yellow%0dmmu:19056+yellow%0dmmu:117149+yellow%0dmmu:19059+yellow%0dmmu:17874+yellow%0dmmu:225471+yellow%0dmmu:15251+yellow%0dmmu:12502+yellow%0dmmu:12503+yellow,blue%0d%0ammu:12500+yellow%0dmmu:12501+yellow%…	Cancer: overview	Human Diseases	Cd247
1	Th1 and Th2 cell differentiation	KEGG PATHWAY	mmu04658		1/37	88/15206	0.193461264	0.414559852	ENSMUSG00000005763	http://www.genome.jp/kegg-bin/show_pathway?map=mmu04658&multi_query=mmu:16818+yellow%0dmmu:19697+yellow%0dmmu:15978+yellow%0dmmu:15979+yellow%0dmmu:19055+yellow%0dmmu:19057+yellow%0dmmu:19056+yellow%0dmmu:19059+yellow%0dmmu:19058+yellow%0dmmu:381091+yellow%0dmmu:12502+yellow%0dmmu:12503+yellow,blue%0d%0ammu:14960+yellow%0dmmu:12501+yellow%0dmmu:103806+yellow%0dmmu:12504+yellow%0dmmu:14969+yellow%…	Immune system	Organismal Systems	Cd247
1	Drug metabolism - cytochrome P450	KEGG PATHWAY	mmu00982		1/37	69/15206	0.155048715	0.415309059	ENSMUSG00000038155	http://www.genome.jp/kegg-bin/show_pathway?map=mmu00982&multi_query=mmu:112417+yellow%0dmmu:75886+yellow%0dmmu:17161+yellow%0dmmu:14870+yellow%0dmmu:14871+yellow%0dmmu:14872+yellow%0dmmu:14873+yellow%0dmmu:226601+yellow%0dmmu:94284+yellow%0dmmu:226604+yellow%0dmmu:11761+yellow%0dmmu:71872+yellow%0dmmu:11532+yellow%0dmmu:14869+yellow,red%0d%0ammu:14858+yellow%0dmmu:14859+yellow%0dmmu:213043+yellow…	Xenobiotics biodegradation and metabolism	Metabolism	Gstp2
1	Non-alcoholic fatty liver disease	KEGG PATHWAY	mmu04932		1/37	155/15206	0.315824575	0.415558652	ENSMUSG00000006542	http://www.genome.jp/kegg-bin/show_pathway?map=mmu04932&multi_query=mmu:18033+yellow%0dmmu:226646+yellow%0dmmu:241113+yellow,red%0d%0ammu:13198+yellow%0dmmu:19697+yellow%0dmmu:66142+yellow%0dmmu:21926+yellow%0dmmu:66218+yellow%0dmmu:110323+yellow%0dmmu:66576+yellow%0dmmu:78943+yellow%0dmmu:13063+yellow%0dmmu:67680+yellow%0dmmu:595136+yellow%0dmmu:16367+yellow%0dmmu:68342+yellow%0dmmu:22259+yellow…	Endocrine and metabolic disease	Human Diseases	Prkag3
1	Oxytocin signaling pathway	KEGG PATHWAY	mmu04921		1/37	152/15206	0.3107546	0.416189196	ENSMUSG00000006542	http://www.genome.jp/kegg-bin/show_pathway?map=mmu04921&multi_query=mmu:12313+yellow%0dmmu:432530+yellow%0dmmu:215303+yellow%0dmmu:241113+yellow,red%0d%0ammu:211480+yellow%0dmmu:17260+yellow%0dmmu:12296+yellow%0dmmu:12297+yellow%0dmmu:12294+yellow%0dmmu:12295+yellow%0dmmu:12292+yellow%0dmmu:18747+yellow%0dmmu:104110+yellow%0dmmu:104111+yellow%0dmmu:18749+yellow%0dmmu:75600+yellow%0dmmu:12298+yell…	Endocrine system	Organismal Systems	Prkag3
1	Chemical carcinogenesis - DNA adducts	KEGG PATHWAY	mmu05204		1/37	81/15206	0.179511186	0.420729341	ENSMUSG00000038155	http://www.genome.jp/kegg-bin/show_pathway?map=mmu05204&multi_query=mmu:13112+yellow%0dmmu:13113+yellow%0dmmu:75886+yellow%0dmmu:72082+yellow%0dmmu:13114+yellow%0dmmu:72303+yellow%0dmmu:638251+yellow%0dmmu:14871+yellow%0dmmu:404195+yellow%0dmmu:14873+yellow%0dmmu:552899+yellow%0dmmu:226143+yellow%0dmmu:94284+yellow%0dmmu:13849+yellow%0dmmu:13099+yellow%0dmmu:13098+yellow%0dmmu:13097+yellow%0dmmu:…	Cancer: overview	Human Diseases	Gstp2
1	Platinum drug resistance	KEGG PATHWAY	mmu01524		1/37	81/15206	0.179511186	0.420729341	ENSMUSG00000038155	http://www.genome.jp/kegg-bin/show_pathway?map=mmu01524&multi_query=mmu:75886+yellow%0dmmu:12048+yellow%0dmmu:11977+yellow%0dmmu:12575+yellow%0dmmu:14870+yellow%0dmmu:14871+yellow%0dmmu:14872+yellow%0dmmu:12578+yellow%0dmmu:12122+yellow%0dmmu:12371+yellow%0dmmu:12028+yellow%0dmmu:17688+yellow%0dmmu:80905+yellow%0dmmu:14857+yellow%0dmmu:18708+yellow%0dmmu:170770+yellow%0dmmu:18706+yellow%0dmmu:187…	Drug resistance: antineoplastic	Human Diseases	Gstp2
1	ECM-receptor interaction	KEGG PATHWAY	mmu04512		1/37	87/15206	0.191482619	0.422388129	ENSMUSG00000029304	http://www.genome.jp/kegg-bin/show_pathway?map=mmu04512&multi_query=mmu:16773+yellow%0dmmu:16772+yellow%0dmmu:16775+yellow%0dmmu:16774+yellow%0dmmu:16776+yellow%0dmmu:16779+yellow%0dmmu:21923+yellow%0dmmu:19699+yellow%0dmmu:245026+yellow%0dmmu:12824+yellow%0dmmu:12827+yellow%0dmmu:12826+yellow%0dmmu:12829+yellow%0dmmu:12828+yellow%0dmmu:329872+yellow%0dmmu:12505+yellow%0dmmu:94216+yellow%0dmmu:24…	Signaling molecules and interaction	Environmental Information Processing	Spp1
1	Wnt signaling pathway	KEGG PATHWAY	mmu04310		1/37	169/15206	0.339008649	0.423760812	ENSMUSG00000096549	http://www.genome.jp/kegg-bin/show_pathway?map=mmu04310&multi_query=mmu:27412+yellow%0dmmu:207742+yellow%0dmmu:170758+yellow%0dmmu:67772+yellow%0dmmu:14368+yellow%0dmmu:14369+yellow%0dmmu:18747+yellow%0dmmu:93897+yellow%0dmmu:14362+yellow%0dmmu:18749+yellow%0dmmu:22422+yellow%0dmmu:22423+yellow%0dmmu:14366+yellow%0dmmu:14367+yellow%0dmmu:19055+yellow%0dmmu:19057+yellow%0dmmu:19056+yellow%0dmmu:19…	Signal transduction	Environmental Information Processing	Prickle4
1	Necroptosis	KEGG PATHWAY	mmu04217		1/37	169/15206	0.339008649	0.423760812	ENSMUSG00000063954	http://www.genome.jp/kegg-bin/show_pathway?map=mmu04217&multi_query=mmu:14645+yellow%0dmmu:15267+yellow%0dmmu:15976+yellow%0dmmu:12028+yellow%0dmmu:15974+yellow%0dmmu:73333+yellow%0dmmu:15972+yellow%0dmmu:15970+yellow%0dmmu:71609+yellow%0dmmu:319192+yellow,blue%0d%0ammu:68231+yellow%0dmmu:15978+yellow%0dmmu:15979+yellow%0dmmu:19106+yellow%0dmmu:14084+yellow%0dmmu:14082+yellow%0dmmu:624153+yellow%…	Cell growth and death	Cellular Processes	H2ac19
1	Tight junction	KEGG PATHWAY	mmu04530		1/37	166/15206	0.334105893	0.424710881	ENSMUSG00000006542	http://www.genome.jp/kegg-bin/show_pathway?map=mmu04530&multi_query=mmu:67374+yellow%0dmmu:17274+yellow%0dmmu:12289+yellow%0dmmu:241113+yellow,red%0d%0ammu:67771+yellow%0dmmu:12695+yellow%0dmmu:13866+yellow%0dmmu:224912+yellow%0dmmu:27494+yellow%0dmmu:18747+yellow%0dmmu:73934+yellow%0dmmu:54420+yellow%0dmmu:105782+yellow%0dmmu:70737+yellow%0dmmu:19053+yellow%0dmmu:19052+yellow%0dmmu:77579+yellow%…	Cellular community - eukaryotes	Cellular Processes	Prkag3
1	Cell adhesion molecules	KEGG PATHWAY	mmu04514		1/37	165/15206	0.332463792	0.429910076	ENSMUSG00000027863	http://www.genome.jp/kegg-bin/show_pathway?map=mmu04514&multi_query=mmu:14964+tomato%0dmmu:67374+yellow%0dmmu:224754+yellow%0dmmu:224756+yellow%0dmmu:224753+yellow%0dmmu:12511+yellow%0dmmu:14972+tomato%0dmmu:15013+yellow%0dmmu:12519+yellow%0dmmu:192167+yellow%0dmmu:20339+yellow%0dmmu:73934+yellow%0dmmu:54420+yellow%0dmmu:320910+yellow%0dmmu:58205+yellow%0dmmu:18189+yellow%0dmmu:69524+yellow%0dmmu…	Signaling molecules and interaction	Environmental Information Processing	Cd2
1	Focal adhesion	KEGG PATHWAY	mmu04510		1/37	199/15206	0.386143971	0.445550735	ENSMUSG00000029304	http://www.genome.jp/kegg-bin/show_pathway?map=mmu04510&multi_query=mmu:16773+yellow%0dmmu:16772+yellow%0dmmu:16775+yellow%0dmmu:16774+yellow%0dmmu:16776+yellow%0dmmu:16779+yellow%0dmmu:170758+yellow%0dmmu:21923+yellow%0dmmu:19699+yellow%0dmmu:22793+yellow%0dmmu:70584+yellow%0dmmu:13866+yellow%0dmmu:12387+yellow%0dmmu:14360+yellow%0dmmu:245026+yellow%0dmmu:14083+yellow%0dmmu:12824+yellow%0dmmu:12…	Cellular community - eukaryotes	Cellular Processes	Spp1
1	Kaposi sarcoma-associated herpesvirus infection	KEGG PATHWAY	mmu05167		1/37	222/15206	0.420050043	0.477329594	ENSMUSG00000025804	http://www.genome.jp/kegg-bin/show_pathway?map=mmu05167&multi_query=mmu:17164+yellow%0dmmu:224754+yellow%0dmmu:78294+yellow%0dmmu:224756+yellow%0dmmu:224753+yellow%0dmmu:15976+yellow%0dmmu:12028+yellow%0dmmu:15974+yellow%0dmmu:14972+tomato%0dmmu:19697+yellow%0dmmu:15970+yellow%0dmmu:71609+yellow%0dmmu:15979+yellow%0dmmu:56717+yellow%0dmmu:19106+yellow%0dmmu:225326+yellow%0dmmu:73181+yellow%0dmmu:…	Infectious disease: viral	Human Diseases	Ccr1
1	Thermogenesis	KEGG PATHWAY	mmu04714		1/37	227/15206	0.427176068	0.478182166	ENSMUSG00000006542	http://www.genome.jp/kegg-bin/show_pathway?map=mmu04714&multi_query=mmu:17710+yellow%0dmmu:432530+yellow%0dmmu:50790+yellow%0dmmu:226646+yellow%0dmmu:241113+yellow,red%0d%0ammu:69802+yellow%0dmmu:14526+yellow%0dmmu:66142+yellow%0dmmu:56717+yellow%0dmmu:18747+yellow%0dmmu:66218+yellow%0dmmu:104110+yellow%0dmmu:66272+yellow%0dmmu:18749+yellow%0dmmu:14081+yellow%0dmmu:110323+yellow%0dmmu:22227+yello…	Environmental adaptation	Organismal Systems	Prkag3
1	Human immunodeficiency virus 1 infection	KEGG PATHWAY	mmu05170		1/37	236/15206	0.439788822	0.485061201	ENSMUSG00000005763	http://www.genome.jp/kegg-bin/show_pathway?map=mmu05170&multi_query=mmu:14964+tomato%0dmmu:224754+yellow%0dmmu:224756+yellow%0dmmu:224753+yellow%0dmmu:67673+yellow%0dmmu:12028+yellow%0dmmu:15974+yellow%0dmmu:14972+tomato%0dmmu:19697+yellow%0dmmu:170758+yellow%0dmmu:56045+yellow%0dmmu:71609+yellow%0dmmu:21926+yellow%0dmmu:70584+yellow%0dmmu:56717+yellow%0dmmu:72512+yellow%0dmmu:252903+yellow%0dmmu…	Infectious disease: viral	Human Diseases	Cd247
1	Huntington disease	KEGG PATHWAY	mmu05016		1/37	299/15206	0.520815598	0.566103911	ENSMUSG00000018581	http://www.genome.jp/kegg-bin/show_pathway?map=mmu05016&multi_query=mmu:228980+yellow%0dmmu:18181+yellow%0dmmu:22154+yellow%0dmmu:72504+yellow%0dmmu:22152+yellow%0dmmu:22153+yellow%0dmmu:57296+yellow%0dmmu:22151+yellow%0dmmu:75512+yellow%0dmmu:105675+yellow%0dmmu:226646+yellow%0dmmu:237336+yellow%0dmmu:66416+yellow%0dmmu:12028+yellow%0dmmu:73333+yellow%0dmmu:20422+yellow%0dmmu:13191+yellow%0dmmu:…	Neurodegenerative disease	Human Diseases	Dnah11
1	PI3K-Akt signaling pathway	KEGG PATHWAY	mmu04151		1/37	353/15206	0.581093201	0.613830846	ENSMUSG00000029304	http://www.genome.jp/kegg-bin/show_pathway?map=mmu04151&multi_query=mmu:16773+yellow%0dmmu:16772+yellow%0dmmu:16775+yellow%0dmmu:16774+yellow%0dmmu:16776+yellow%0dmmu:16779+yellow%0dmmu:19697+yellow%0dmmu:19699+yellow%0dmmu:19109+yellow%0dmmu:67168+yellow%0dmmu:21828+yellow%0dmmu:12824+yellow%0dmmu:12827+yellow%0dmmu:12826+yellow%0dmmu:12829+yellow%0dmmu:12828+yellow%0dmmu:18176+yellow%0dmmu:1385…	Signal transduction	Environmental Information Processing	Spp1
1	Amyotrophic lateral sclerosis	KEGG PATHWAY	mmu05014		1/37	364/15206	0.592433891	0.617118637	ENSMUSG00000018581	http://www.genome.jp/kegg-bin/show_pathway?map=mmu05014&multi_query=mmu:75512+yellow%0dmmu:17274+yellow%0dmmu:13198+yellow%0dmmu:13191+yellow%0dmmu:12359+yellow%0dmmu:100042150+yellow%0dmmu:68942+yellow%0dmmu:78943+yellow%0dmmu:67680+yellow%0dmmu:11731+yellow%0dmmu:382562+yellow%0dmmu:67443+yellow%0dmmu:68342+yellow%0dmmu:68349+yellow%0dmmu:28080+yellow%0dmmu:19353+yellow%0dmmu:15382+yellow%0dmmu…	Neurodegenerative disease	Human Diseases	Dnah11
1	Human papillomavirus infection	KEGG PATHWAY	mmu05165		1/37	351/15206	0.578998528	0.620355566	ENSMUSG00000029304	http://www.genome.jp/kegg-bin/show_pathway?map=mmu05165&multi_query=mmu:16773+yellow%0dmmu:16772+yellow%0dmmu:16775+yellow%0dmmu:16774+yellow%0dmmu:16776+yellow%0dmmu:16779+yellow%0dmmu:237336+yellow%0dmmu:19697+yellow%0dmmu:71609+yellow%0dmmu:19699+yellow%0dmmu:19106+yellow%0dmmu:433759+yellow%0dmmu:12824+yellow%0dmmu:12827+yellow%0dmmu:12826+yellow%0dmmu:12829+yellow%0dmmu:12828+yellow%0dmmu:11…	Infectious disease: viral	Human Diseases	Spp1
1	Pathways of neurodegeneration - multiple diseases	KEGG PATHWAY	mmu05022		1/37	470/15206	0.687475897	0.706310853	ENSMUSG00000018581	http://www.genome.jp/kegg-bin/show_pathway?map=mmu05022&multi_query=mmu:75512+yellow%0dmmu:17274+yellow%0dmmu:22409+yellow%0dmmu:13198+yellow%0dmmu:19697+yellow%0dmmu:13191+yellow%0dmmu:12359+yellow%0dmmu:54152+yellow%0dmmu:54130+yellow%0dmmu:14780+yellow%0dmmu:78943+yellow%0dmmu:20743+yellow%0dmmu:67680+yellow%0dmmu:11739+yellow%0dmmu:67443+yellow%0dmmu:22413+yellow%0dmmu:22412+yellow%0dmmu:2241…	Neurodegenerative disease	Human Diseases	Dnah11
1	Pathways in cancer	KEGG PATHWAY	mmu05200		1/37	541/15206	0.738676091	0.748658201	ENSMUSG00000038155	http://www.genome.jp/kegg-bin/show_pathway?map=mmu05200&multi_query=mmu:16773+yellow%0dmmu:16772+yellow%0dmmu:16775+yellow%0dmmu:16774+yellow%0dmmu:16776+yellow%0dmmu:16779+yellow%0dmmu:22409+yellow%0dmmu:18854+yellow%0dmmu:624855+yellow%0dmmu:19697+yellow%0dmmu:13197+yellow%0dmmu:433759+yellow%0dmmu:67168+yellow%0dmmu:216033+yellow%0dmmu:12827+yellow%0dmmu:12826+yellow%0dmmu:12829+yellow%0dmmu:1…	Cancer: overview	Human Diseases	Gstp2
1	Olfactory transduction	KEGG PATHWAY	mmu04740		1/37	1108/15206	0.93935768	0.93935768	ENSMUSG00000057654	http://www.genome.jp/kegg-bin/show_pathway?map=mmu04740&multi_query=mmu:18361+yellow%0dmmu:257883+yellow%0dmmu:258408+yellow%0dmmu:258409+yellow%0dmmu:258402+yellow%0dmmu:258403+yellow%0dmmu:258400+yellow%0dmmu:258401+yellow%0dmmu:258406+yellow%0dmmu:258407+yellow%0dmmu:258404+yellow%0dmmu:258405+yellow%0dmmu:435804+yellow%0dmmu:257919+yellow%0dmmu:108167789+yellow%0dmmu:257913+yellow%0dmmu:25791…	Sensory system	Organismal Systems	Olfr328
