# Supplementary material for: Zileuton protects against arachidonic acid/5-lipoxygenase/leukotriene axis-mediated neuroinflammation in experimental traumatic brain injury
Source: Front Pharmacol. 2025 Jun 5;16:1516836. doi: 10.3389/fphar.2025.1516836 (PMC12176805; doi:10.3389/fphar.2025.1516836)
Supplement: Supplementary file 6 [file DataSheet1.xlsx]

## Sheet: Sheet1
Category	CategoryID	GO	Description	PARENT_GO	LogP	Enrichment	Z-score	#TotalGeneInLibrary	#GeneInGO	#GeneInHitList	#GeneInGOAndHitList	%InGO	STDV %InGO	GeneID	Hits	Log(q-value)	GeneList
KEGG Pathway	24	mmu04060	Cytokine-cytokine receptor interaction - Mus musculus (house mouse)		-23	3.6	13	20704	292	1525	77	5	0.56	12765|12766|12767|12768|12772|12774|12775|12977|12978|12983|12984|12986|13051|14102|14562|14825|15945|15976|15979|16154|16155|16164|16168|16170|16174|16175|16176|16177|16178|16181|16186|16188|16190|16194|16197|17000|17329|18413|18414|20293|20296|20302|20303|20304|20305|20306|20307|20308|20310|20311|21803|21813|21926|21937|21938|21939|21943|21949|22035|23832|23886|50498|50930|54448|55985|56066|567…	Cxcr2|Cxcr3|Cxcr4|Ccr1|Ccr2|Ccr5|Ccr7|Csf1|Csf1r|Csf2rb|Csf2rb2|Csf3r|Cx3cr1|Fas|Gdf3|Cxcl1|Cxcl10|Ifnar2|Ifngr1|Il10ra|Il10rb|Il13ra1|Il15|Il16|Il18rap|Il1a|Il1b|Il1r1|Il1r2|Il1rn|Il2rg|Il3ra|Il4ra|Il6ra|Il7r|Ltbr|Cxcl9|Osm|Osmr|Ccl12|Ccl2|Ccl3|Ccl4|Ccl5|Ccl6|Ccl7|Ccl8|Ccl9|Cxcl2|Cxcl5|Tgfb1|Tgfbr2|Tnf|Tnfrsf1a|Tnfrsf1b|Cd40|Tnfsf11|Tnfsf8|Tnfsf10|Xcr1|Gdf15|Ebi3|Tnfsf14|Il36a|Cxcl13|Cxcl11|Clcf…	-20	MyList
KEGG Pathway	24	mmu04061	Viral protein interaction with cytokine and cytokine receptor - Mus musculus (house mouse)		-21	5.9	13	20704	95	1525	41	2.7	0.41	12765|12766|12767|12768|12772|12774|12775|12977|12978|13051|14825|15945|16154|16155|16174|16186|16194|17000|17329|20293|20296|20302|20303|20304|20305|20306|20307|20308|20310|20311|21926|21937|21938|22035|23832|50930|55985|56066|56744|230979|330122	Cxcr2|Cxcr3|Cxcr4|Ccr1|Ccr2|Ccr5|Ccr7|Csf1|Csf1r|Cx3cr1|Cxcl1|Cxcl10|Il10ra|Il10rb|Il18rap|Il2rg|Il6ra|Ltbr|Cxcl9|Ccl12|Ccl2|Ccl3|Ccl4|Ccl5|Ccl6|Ccl7|Ccl8|Ccl9|Cxcl2|Cxcl5|Tnf|Tnfrsf1a|Tnfrsf1b|Tnfsf10|Xcr1|Tnfsf14|Cxcl13|Cxcl11|Pf4|Tnfrsf14|Cxcl3	-19	MyList
KEGG Pathway	24	mmu05169	Epstein-Barr virus infection - Mus musculus (house mouse)		-20	3.7	12	20704	231	1525	63	4.1	0.51	12010|12229|12370|12399|12495|12502|12505|12566|14082|14102|14960|14961|14964|14969|14972|14991|14999|15000|15001|15002|15007|15015|15018|15039|15040|15894|15945|15976|16391|16408|16453|17060|17096|17874|18034|18037|19106|19668|19698|19766|20846|20963|21354|21355|21356|21926|21939|22352|23882|23960|23961|24088|54123|56489|110557|230073|234779|242705|246727|246728|246730|266632|100038882	B2m|Btk|Casp8|Runx3|Entpd1|Cd3g|Cd44|Cdk2|Fadd|Fas|H2-Aa|H2-Ab1|H2-D1|H2-Eb1|H2-K1|H2-M3|H2-DMb1|H2-DMb2|H2-Oa|H2-Ob|H2-Q10|H2-Q4|H2-Q7|H2-T22|H2-T23|Icam1|Cxcl10|Ifnar2|Irf9|Itgal|Jak3|Blnk|Lyn|Myd88|Nfkb2|Nfkbie|Eif2ak2|Rbpjl|Relb|Ripk1|Stat1|Syk|Tap1|Tap2|Tapbp|Tnf|Cd40|Vim|Gadd45g|Oas1g|Oas1b|Tlr2|Irf7|Ikbke|H2-Q6|Rigi|Plcg2|E2f2|Oas3|Oas2|Oas1a|Irak4|Isg15	-17	MyList
KEGG Pathway	24	mmu04380	Osteoclast differentiation - Mus musculus (house mouse)		-19	4.8	12	20704	128	1525	45	3	0.43	11433|12229|12702|12703|12977|12978|13057|14129|14130|14131|14728|15976|15979|16175|16176|16177|16391|16822|17060|17969|17970|17972|18018|18034|18724|18726|18733|19698|20375|20846|20963|21682|21803|21813|21926|21937|21943|22177|83433|232801|234779|246256|320832|668101|100038947	Acp5|Btk|Socs3|Socs1|Csf1|Csf1r|Cyba|Fcgr1|Fcgr2b|Fcgr3|Lilrb4a|Ifnar2|Ifngr1|Il1a|Il1b|Il1r1|Irf9|Lcp2|Blnk|Ncf1|Ncf2|Ncf4|Nfatc1|Nfkb2|Pira11|Lilra6|Pirb|Relb|Spi1|Stat1|Syk|Tec|Tgfb1|Tgfbr2|Tnf|Tnfrsf1a|Tnfsf11|Tyrobp|Trem2|Lilra5|Plcg2|Fcgr4|Sirpb1a|Sirpb1b|Sirpb1c	-17	MyList
KEGG Pathway	24	mmu04064	NF-kappa B signaling pathway - Mus musculus (house mouse)		-18	5.2	12	20704	105	1525	40	2.6	0.41	11796|12044|12045|12047|12229|12475|14825|15894|16176|16177|16803|17000|17060|17087|17096|17874|18034|18792|19698|19766|20303|20310|20963|21898|21926|21937|21939|21943|22029|22329|23882|50930|108723|217069|225471|230073|234779|245527|266632|330122	Birc3|Bcl2a1a|Bcl2a1b|Bcl2a1d|Btk|Cd14|Cxcl1|Icam1|Il1b|Il1r1|Lbp|Ltbr|Blnk|Ly96|Lyn|Myd88|Nfkb2|Plau|Relb|Ripk1|Ccl4|Cxcl2|Syk|Tlr4|Tnf|Tnfrsf1a|Cd40|Tnfsf11|Traf1|Vcam1|Gadd45g|Tnfsf14|Card11|Trim25|Ticam2|Rigi|Plcg2|Eda2r|Irak4|Cxcl3	-16	MyList
KEGG Pathway	24	mmu04145	Phagosome - Mus musculus (house mouse)		-18	4	11	20704	182	1525	53	3.5	0.47	12266|12475|12491|12845|13039|13040|13057|13058|14129|14130|14131|14960|14961|14964|14969|14972|14991|14999|15000|15001|15002|15007|15015|15018|15039|15040|16398|16409|16414|16419|16784|17533|17969|17970|17972|20288|21354|21355|21825|21826|21828|21898|21899|22146|24088|27060|50909|56644|67951|110557|226421|242341|246256	C3|Cd14|Cd36|Comp|Ctsl|Ctss|Cyba|Cybb|Fcgr1|Fcgr2b|Fcgr3|H2-Aa|H2-Ab1|H2-D1|H2-Eb1|H2-K1|H2-M3|H2-DMb1|H2-DMb2|H2-Oa|H2-Ob|H2-Q10|H2-Q4|H2-Q7|H2-T22|H2-T23|Itga2|Itgam|Itgb2|Itgb5|Lamp2|Mrc1|Ncf1|Ncf2|Ncf4|Msr1|Tap1|Tap2|Thbs1|Thbs2|Thbs4|Tlr4|Tlr6|Tuba1c|Tlr2|Tcirg1|C1ra|Clec7a|Tubb6|H2-Q6|Rab7b|Atp6v0d2|Fcgr4	-16	MyList
KEGG Pathway	24	mmu05323	Rheumatoid arthritis - Mus musculus (house mouse)		-17	5.5	12	20704	87	1525	35	2.3	0.38	11433|12487|12519|12524|12977|13039|14825|14960|14961|14969|14999|15000|15001|15002|15894|16168|16175|16176|16408|16414|17392|20293|20296|20302|20304|20310|20311|21803|21898|21926|21943|24088|27060|242341|330122	Acp5|Cd28|Cd80|Cd86|Csf1|Ctsl|Cxcl1|H2-Aa|H2-Ab1|H2-Eb1|H2-DMb1|H2-DMb2|H2-Oa|H2-Ob|Icam1|Il15|Il1a|Il1b|Itgal|Itgb2|Mmp3|Ccl12|Ccl2|Ccl3|Ccl5|Cxcl2|Cxcl5|Tgfb1|Tlr4|Tnf|Tnfsf11|Tlr2|Tcirg1|Atp6v0d2|Cxcl3	-15	MyList
KEGG Pathway	24	mmu04621	NOD-like receptor signaling pathway - Mus musculus (house mouse)		-17	3.6	11	20704	213	1525	56	3.7	0.48	11796|12362|12363|12364|12370|13030|13057|13058|14082|14469|14825|15951|15976|16176|16391|17874|17948|17951|17952|18439|18753|18796|19200|19766|20293|20296|20304|20310|20846|21898|21926|23960|23961|54123|54483|55932|56338|56489|56532|66824|69146|71914|72512|107607|216799|229898|229900|239319|246727|246728|246730|266632|330122|332579|383619|637515	Birc3|Casp1|Casp4|Casp12|Casp8|Ctsb|Cyba|Cybb|Fadd|Gbp2|Cxcl1|Ifi204|Ifnar2|Il1b|Irf9|Myd88|Naip2|Naip5|Naip6|P2rx7|Prkcd|Plcb2|Pstpip1|Ripk1|Ccl12|Ccl2|Ccl5|Cxcl2|Stat1|Tlr4|Tnf|Oas1g|Oas1b|Irf7|Mefv|Gbp3|Txnip|Ikbke|Ripk3|Pycard|Gsdmd|Antxr2|Sting1|Nod1|Nlrp3|Gbp5|Gbp7|Card6|Oas3|Oas2|Oas1a|Irak4|Cxcl3|Card9|Aim2|Nlrp1b	-15	MyList
KEGG Pathway	24	mmu04640	Hematopoietic cell lineage - Mus musculus (house mouse)		-17	5.2	12	20704	94	1525	36	2.4	0.39	12475|12479|12483|12484|12489|12491|12493|12494|12502|12505|12525|12527|12977|12978|12986|14129|14960|14961|14969|14999|15000|15001|15002|16175|16176|16177|16178|16188|16190|16194|16197|16398|16403|16409|16790|21926	Cd14|Cd1d1|Cd22|Cd24a|Cd33|Cd36|Cd37|Cd38|Cd3g|Cd44|Cd8a|Cd9|Csf1|Csf1r|Csf3r|Fcgr1|H2-Aa|H2-Ab1|H2-Eb1|H2-DMb1|H2-DMb2|H2-Oa|H2-Ob|Il1a|Il1b|Il1r1|Il1r2|Il3ra|Il4ra|Il6ra|Il7r|Itga2|Itga6|Itgam|Anpep|Tnf	-15	MyList
KEGG Pathway	24	mmu05152	Tuberculosis - Mus musculus (house mouse)		-16	3.8	11	20704	180	1525	50	3.3	0.46	12266|12370|12475|12608|13033|13040|14082|14127|14129|14130|14131|14960|14961|14969|14999|15000|15001|15002|15979|16149|16154|16155|16175|16176|16409|16411|16414|16784|16803|16985|17533|17874|20846|20963|21803|21897|21898|21899|21926|21937|22337|24088|27060|56619|56644|81897|242341|246256|266632|332579	C3|Casp8|Cd14|Cebpb|Ctsd|Ctss|Fadd|Fcer1g|Fcgr1|Fcgr2b|Fcgr3|H2-Aa|H2-Ab1|H2-Eb1|H2-DMb1|H2-DMb2|H2-Oa|H2-Ob|Ifngr1|Cd74|Il10ra|Il10rb|Il1a|Il1b|Itgam|Itgax|Itgb2|Lamp2|Lbp|Lsp1|Mrc1|Myd88|Stat1|Syk|Tgfb1|Tlr1|Tlr4|Tlr6|Tnf|Tnfrsf1a|Vdr|Tlr2|Tcirg1|Clec4e|Clec7a|Tlr9|Atp6v0d2|Fcgr4|Irak4|Card9	-14	MyList
KEGG Pathway	24	mmu05164	Influenza A - Mus musculus (house mouse)		-15	3.8	10	20704	173	1525	48	3.1	0.45	12362|12370|12702|14082|14102|14960|14961|14969|14999|15000|15001|15002|15894|15945|15976|15979|16175|16176|16391|17229|17857|17858|17874|19106|20293|20296|20304|20846|21898|21926|21937|22035|23960|23961|54123|56489|58185|66824|71586|142980|170743|216799|217069|230073|246727|246728|246730|266632	Casp1|Casp8|Socs3|Fadd|Fas|H2-Aa|H2-Ab1|H2-Eb1|H2-DMb1|H2-DMb2|H2-Oa|H2-Ob|Icam1|Cxcl10|Ifnar2|Ifngr1|Il1a|Il1b|Irf9|Tpsb2|Mx1|Mx2|Myd88|Eif2ak2|Ccl12|Ccl2|Ccl5|Stat1|Tlr4|Tnf|Tnfrsf1a|Tnfsf10|Oas1g|Oas1b|Irf7|Ikbke|Rsad2|Pycard|Ifih1|Tlr3|Tlr7|Nlrp3|Trim25|Rigi|Oas3|Oas2|Oas1a|Irak4	-13	MyList
KEGG Pathway	24	mmu04620	Toll-like receptor signaling pathway - Mus musculus (house mouse)		-15	4.8	11	20704	100	1525	35	2.3	0.38	12370|12475|12519|12524|14082|15945|15976|16176|16803|17087|17329|17874|19766|20302|20303|20304|20750|20846|21897|21898|21899|21926|21939|24088|26410|27056|54123|56066|56489|81897|142980|170743|170744|225471|266632	Casp8|Cd14|Cd80|Cd86|Fadd|Cxcl10|Ifnar2|Il1b|Lbp|Ly96|Cxcl9|Myd88|Ripk1|Ccl3|Ccl4|Ccl5|Spp1|Stat1|Tlr1|Tlr4|Tlr6|Tnf|Cd40|Tlr2|Map3k8|Irf5|Irf7|Cxcl11|Ikbke|Tlr9|Tlr3|Tlr7|Tlr8|Ticam2|Irak4	-13	MyList
KEGG Pathway	24	mmu04062	Chemokine signaling pathway - Mus musculus (house mouse)		-15	3.5	10	20704	192	1525	50	3.3	0.46	11513|12765|12766|12767|12768|12772|12774|12775|13051|14191|14707|14710|14825|15162|15945|16453|17096|17329|17969|18753|18796|19354|20293|20296|20302|20303|20304|20305|20306|20307|20308|20310|20311|20846|22324|22376|23832|30955|55985|56066|56744|57257|66066|66102|80901|94176|234779|320207|330122|100503710	Adcy7|Cxcr2|Cxcr3|Cxcr4|Ccr1|Ccr2|Ccr5|Ccr7|Cx3cr1|Fgr|Gng5|Gngt2|Cxcl1|Hck|Cxcl10|Jak3|Lyn|Cxcl9|Ncf1|Prkcd|Plcb2|Rac2|Ccl12|Ccl2|Ccl3|Ccl4|Ccl5|Ccl6|Ccl7|Ccl8|Ccl9|Cxcl2|Cxcl5|Stat1|Vav1|Was|Xcr1|Pik3cg|Cxcl13|Cxcl11|Pf4|Vav3|Gng11|Cxcl16|Cxcr6|Dock2|Plcg2|Pik3r5|Cxcl3|Gng14	-13	MyList
KEGG Pathway	24	mmu05140	Leishmaniasis - Mus musculus (house mouse)		-15	5.6	11	20704	70	1525	29	1.9	0.35	12266|13057|13058|14129|14131|14960|14961|14969|14999|15000|15001|15002|15170|15979|16175|16176|16409|16414|17874|17969|17970|17972|20846|21803|21898|21926|24088|246256|266632	C3|Cyba|Cybb|Fcgr1|Fcgr3|H2-Aa|H2-Ab1|H2-Eb1|H2-DMb1|H2-DMb2|H2-Oa|H2-Ob|Ptpn6|Ifngr1|Il1a|Il1b|Itgam|Itgb2|Myd88|Ncf1|Ncf2|Ncf4|Stat1|Tgfb1|Tlr4|Tnf|Tlr2|Fcgr4|Irak4	-13	MyList
KEGG Pathway	24	mmu04668	TNF signaling pathway - Mus musculus (house mouse)		-14	4.3	10	20704	113	1525	36	2.4	0.39	11796|12051|12369|12370|12608|12702|12977|14082|14102|14825|15894|15945|15953|16168|16176|16362|17387|17392|17395|19766|20293|20296|20304|20310|20311|21926|21937|21938|22029|22329|26410|26427|56532|74568|330122|432555	Birc3|Bcl3|Casp7|Casp8|Cebpb|Socs3|Csf1|Fadd|Fas|Cxcl1|Icam1|Cxcl10|Ifi47|Il15|Il1b|Irf1|Mmp14|Mmp3|Mmp9|Ripk1|Ccl12|Ccl2|Ccl5|Cxcl2|Cxcl5|Tnf|Tnfrsf1a|Tnfrsf1b|Traf1|Vcam1|Map3k8|Creb3l1|Ripk3|Mlkl|Cxcl3|Gm5431	-12	MyList
KEGG Pathway	24	mmu04514	Cell adhesion molecules - Mus musculus (house mouse)		-13	3.4	9	20704	182	1525	45	3	0.43	12483|12487|12519|12524|12525|12560|12741|14663|14960|14961|14964|14969|14972|14991|14999|15000|15001|15002|15007|15015|15018|15039|15040|15894|16403|16408|16409|16414|16421|16456|19264|20343|20344|20612|20737|20969|21939|22329|50723|56173|60533|68481|74048|110557|242653	Cd22|Cd28|Cd80|Cd86|Cd8a|Cdh3|Cldn5|Glycam1|H2-Aa|H2-Ab1|H2-D1|H2-Eb1|H2-K1|H2-M3|H2-DMb1|H2-DMb2|H2-Oa|H2-Ob|H2-Q10|H2-Q4|H2-Q7|H2-T22|H2-T23|Icam1|Itga6|Itgal|Itgam|Itgb2|Itgb7|F11r|Ptprc|Sell|Selp|Siglec1|Spn|Sdc1|Cd40|Vcam1|Icosl|Cldn14|Cd274|Mpzl1|Vsir|H2-Q6|Cldn19	-11	MyList
KEGG Pathway	24	mmu05133	Pertussis - Mus musculus (house mouse)		-12	4.9	9.8	20704	77	1525	28	1.8	0.34	12258|12259|12260|12262|12266|12268|12362|12369|12475|15139|15900|16175|16176|16362|16409|16414|17087|17874|20311|21898|21926|50908|50909|66824|107607|216799|225471|266632	Serping1|C1qa|C1qb|C1qc|C3|C4b|Casp1|Casp7|Cd14|Hc|Irf8|Il1a|Il1b|Irf1|Itgam|Itgb2|Ly96|Myd88|Cxcl5|Tlr4|Tnf|C1s1|C1ra|Pycard|Nod1|Nlrp3|Ticam2|Irak4	-11	MyList
KEGG Pathway	24	mmu05332	Graft-versus-host disease - Mus musculus (house mouse)		-12	5.4	9.8	20704	63	1525	25	1.6	0.33	12487|12519|12524|14102|14939|14960|14961|14964|14969|14972|14991|14999|15000|15001|15002|15007|15015|15018|15039|15040|16175|16176|16643|21926|110557	Cd28|Cd80|Cd86|Fas|Gzmb|H2-Aa|H2-Ab1|H2-D1|H2-Eb1|H2-K1|H2-M3|H2-DMb1|H2-DMb2|H2-Oa|H2-Ob|H2-Q10|H2-Q4|H2-Q7|H2-T22|H2-T23|Il1a|Il1b|Klrd1|Tnf|H2-Q6	-10	MyList
KEGG Pathway	24	mmu04612	Antigen processing and presentation - Mus musculus (house mouse)		-12	4.5	9.5	20704	90	1525	30	2	0.36	12010|12525|13030|13039|13040|14960|14961|14964|14969|14972|14991|14999|15000|15001|15002|15007|15015|15018|15039|15040|16149|16643|19141|21354|21355|21356|21926|65972|110557|621823	B2m|Cd8a|Ctsb|Ctsl|Ctss|H2-Aa|H2-Ab1|H2-D1|H2-Eb1|H2-K1|H2-M3|H2-DMb1|H2-DMb2|H2-Oa|H2-Ob|H2-Q10|H2-Q4|H2-Q7|H2-T22|H2-T23|Cd74|Klrd1|Lgmn|Tap1|Tap2|Tapbp|Tnf|Ifi30|H2-Q6|Psme2b	-10	MyList
KEGG Pathway	24	mmu05417	Lipid and atherosclerosis - Mus musculus (house mouse)		-12	3.1	8.7	20704	216	1525	49	3.2	0.45	11303|11596|12362|12368|12369|12370|12475|12491|13057|13058|14102|14825|15894|16176|16803|17087|17096|17392|17395|17874|17969|17970|17972|18018|18024|18796|20293|20296|20302|20304|20310|20344|21898|21899|21926|21937|21939|22035|22324|22329|24088|54123|56489|57257|66824|216799|225471|266632|330122	Abca1|Ager|Casp1|Casp6|Casp7|Casp8|Cd14|Cd36|Cyba|Cybb|Fas|Cxcl1|Icam1|Il1b|Lbp|Ly96|Lyn|Mmp3|Mmp9|Myd88|Ncf1|Ncf2|Ncf4|Nfatc1|Nfe2l2|Plcb2|Ccl12|Ccl2|Ccl3|Ccl5|Cxcl2|Selp|Tlr4|Tlr6|Tnf|Tnfrsf1a|Cd40|Tnfsf10|Vav1|Vcam1|Tlr2|Irf7|Ikbke|Vav3|Pycard|Nlrp3|Ticam2|Irak4|Cxcl3	-10	MyList
KEGG Pathway	24	mmu05171	Coronavirus disease - COVID-19 - Mus musculus (house mouse)		-12	2.9	8.5	20704	248	1525	53	3.5	0.47	11491|12259|12260|12262|12266|12267|12268|12273|12362|13058|14131|15139|15945|15976|16176|16194|16391|17392|17857|17858|17874|19106|20293|20296|20344|20846|20963|21898|21926|21937|22371|23960|23961|24088|50908|50909|56489|67941|71586|72512|74145|142980|170743|170744|214763|216799|230073|234779|246727|246728|246730|266632|100038882	Adam17|C1qa|C1qb|C1qc|C3|C3ar1|C4b|C5ar1|Casp1|Cybb|Fcgr3|Hc|Cxcl10|Ifnar2|Il1b|Il6ra|Irf9|Mmp3|Mx1|Mx2|Myd88|Eif2ak2|Ccl12|Ccl2|Selp|Stat1|Syk|Tlr4|Tnf|Tnfrsf1a|Vwf|Oas1g|Oas1b|Tlr2|C1s1|C1ra|Ikbke|Rps27l|Ifih1|Sting1|F13a1|Tlr3|Tlr7|Tlr8|Cgas|Nlrp3|Rigi|Plcg2|Oas3|Oas2|Oas1a|Irak4|Isg15	-10	MyList
KEGG Pathway	24	mmu05144	Malaria - Mus musculus (house mouse)		-11	5.5	9.5	20704	57	1525	23	1.5	0.31	12491|12845|15894|16176|16408|16414|17874|20293|20296|20344|20969|21803|21825|21826|21828|21898|21926|21939|22329|24088|27007|80782|81897	Cd36|Comp|Icam1|Il1b|Itgal|Itgb2|Myd88|Ccl12|Ccl2|Selp|Sdc1|Tgfb1|Thbs1|Thbs2|Thbs4|Tlr4|Tnf|Cd40|Vcam1|Tlr2|Klrk1|Klrb1b|Tlr9	-9.6	MyList
KEGG Pathway	24	mmu04610	Complement and coagulation cascades - Mus musculus (house mouse)		-11	4.2	8.8	20704	93	1525	29	1.9	0.35	12258|12259|12260|12262|12266|12267|12268|12273|12628|12630|14058|14068|14071|15139|16409|16411|16414|18787|18792|18793|18816|19124|19128|22371|50908|50909|74145|232345|385643	Serping1|C1qa|C1qb|C1qc|C3|C3ar1|C4b|C5ar1|Cfh|Cfi|F10|F7|F9|Hc|Itgam|Itgax|Itgb2|Serpine1|Plau|Plaur|Serpinf2|Procr|Pros1|Vwf|C1s1|C1ra|F13a1|A2m|Kng2	-9.1	MyList
KEGG Pathway	24	mmu05330	Allograft rejection - Mus musculus (house mouse)		-10	5	8.9	20704	63	1525	23	1.5	0.31	12487|12519|12524|14102|14939|14960|14961|14964|14969|14972|14991|14999|15000|15001|15002|15007|15015|15018|15039|15040|21926|21939|110557	Cd28|Cd80|Cd86|Fas|Gzmb|H2-Aa|H2-Ab1|H2-D1|H2-Eb1|H2-K1|H2-M3|H2-DMb1|H2-DMb2|H2-Oa|H2-Ob|H2-Q10|H2-Q4|H2-Q7|H2-T22|H2-T23|Tnf|Cd40|H2-Q6	-8.5	MyList
KEGG Pathway	24	mmu05145	Toxoplasmosis - Mus musculus (house mouse)		-10	3.8	8.4	20704	110	1525	31	2	0.36	11689|11796|12370|12703|12774|14960|14961|14969|14999|15000|15001|15002|15944|15979|16145|16154|16155|16403|17087|17874|20846|21803|21898|21926|21937|21939|24088|30955|54396|266632|320207	Alox5|Birc3|Casp8|Socs1|Ccr5|H2-Aa|H2-Ab1|H2-Eb1|H2-DMb1|H2-DMb2|H2-Oa|H2-Ob|Irgm1|Ifngr1|Igtp|Il10ra|Il10rb|Itga6|Ly96|Myd88|Stat1|Tgfb1|Tlr4|Tnf|Tnfrsf1a|Cd40|Tlr2|Pik3cg|Irgm2|Irak4|Pik3r5	-8.5	MyList
KEGG Pathway	24	mmu04662	B cell receptor signaling pathway - Mus musculus (house mouse)		-10	4.4	8.5	20704	81	1525	26	1.7	0.33	12229|12483|12517|14130|14728|15170|15985|16331|17060|17096|18018|18037|18724|18726|18733|19354|20963|22324|26377|57257|68713|83490|108723|232801|234779|240168	Btk|Cd22|Cd72|Fcgr2b|Lilrb4a|Ptpn6|Cd79b|Inpp5d|Blnk|Lyn|Nfatc1|Nfkbie|Pira11|Lilra6|Pirb|Rac2|Syk|Vav1|Dapp1|Vav3|Ifitm1|Pik3ap1|Card11|Lilra5|Plcg2|Rasgrp3	-8.4	MyList
KEGG Pathway	24	mmu04940	Type I diabetes mellitus - Mus musculus (house mouse)		-10	4.7	8.6	20704	70	1525	24	1.6	0.32	12487|12519|12524|14102|14939|14960|14961|14964|14969|14972|14991|14999|15000|15001|15002|15007|15015|15018|15039|15040|16175|16176|21926|110557	Cd28|Cd80|Cd86|Fas|Gzmb|H2-Aa|H2-Ab1|H2-D1|H2-Eb1|H2-K1|H2-M3|H2-DMb1|H2-DMb2|H2-Oa|H2-Ob|H2-Q10|H2-Q4|H2-Q7|H2-T22|H2-T23|Il1a|Il1b|Tnf|H2-Q6	-8.3	MyList
KEGG Pathway	24	mmu04512	ECM-receptor interaction - Mus musculus (house mouse)		-10	4.2	8.4	20704	88	1525	27	1.8	0.34	12491|12505|12643|12829|12830|12835|12839|12841|12842|12843|12845|14268|15366|15891|16398|16403|16419|16421|20750|20969|21825|21826|21828|21923|22371|94216|329278	Cd36|Cd44|Chad|Col4a4|Col4a5|Col6a3|Col9a1|Col9a3|Col1a1|Col1a2|Comp|Fn1|Hmmr|Ibsp|Itga2|Itga6|Itgb5|Itgb7|Spp1|Sdc1|Thbs1|Thbs2|Thbs4|Tnc|Vwf|Col4a6|Tnn	-8.2	MyList
KEGG Pathway	24	mmu04933	AGE-RAGE signaling pathway in diabetic complications - Mus musculus (house mouse)		-10	3.9	8.2	20704	101	1525	29	1.9	0.35	11596|12825|12829|12830|12842|12843|13058|14268|15894|16175|16176|17390|18018|18753|18787|18796|18802|20293|20296|20846|20850|21803|21813|21926|22329|50490|74055|94216|234779	Ager|Col3a1|Col4a4|Col4a5|Col1a1|Col1a2|Cybb|Fn1|Icam1|Il1a|Il1b|Mmp2|Nfatc1|Prkcd|Serpine1|Plcb2|Plcd4|Ccl12|Ccl2|Stat1|Stat5a|Tgfb1|Tgfbr2|Tnf|Vcam1|Nox4|Plce1|Col4a6|Plcg2	-8.2	MyList
KEGG Pathway	24	mmu04650	Natural killer cell mediated cytotoxicity - Mus musculus (house mouse)		-9.9	3.6	8.1	20704	121	1525	32	2.1	0.37	12506|14102|14127|14939|14964|14972|15040|15170|15894|15976|15979|16408|16414|16642|16643|16822|18018|18106|19354|20963|21926|22035|22177|22324|23900|24055|26904|27007|57257|77777|234779|246256	Cd48|Fas|Fcer1g|Gzmb|H2-D1|H2-K1|H2-T23|Ptpn6|Icam1|Ifnar2|Ifngr1|Itgal|Itgb2|Klrc2|Klrd1|Lcp2|Nfatc1|Cd244a|Rac2|Syk|Tnf|Tnfsf10|Tyrobp|Vav1|Hcst|Sh3bp2|Sh2d1b1|Klrk1|Vav3|Ulbp1|Plcg2|Fcgr4	-8.1	MyList
KEGG Pathway	24	mmu05167	Kaposi sarcoma-associated herpesvirus infection - Mus musculus (house mouse)		-9.8	2.8	7.6	20704	224	1525	46	3	0.44	11601|12266|12370|12524|12768|12774|14082|14102|14707|14710|14825|14964|14972|14991|15007|15015|15018|15039|15040|15162|15894|15976|15979|16391|17096|18018|19106|20310|20846|20963|21416|21937|22695|30955|54123|56489|57781|66066|110557|142980|234779|239849|242705|320207|330122|100503710	Angpt2|C3|Casp8|Cd86|Ccr1|Ccr5|Fadd|Fas|Gng5|Gngt2|Cxcl1|H2-D1|H2-K1|H2-M3|H2-Q10|H2-Q4|H2-Q7|H2-T22|H2-T23|Hck|Icam1|Ifnar2|Ifngr1|Irf9|Lyn|Nfatc1|Eif2ak2|Cxcl2|Stat1|Syk|Tcf7l2|Tnfrsf1a|Zfp36|Pik3cg|Irf7|Ikbke|Cd200r1|Gng11|H2-Q6|Tlr3|Plcg2|Cd200r4|E2f2|Pik3r5|Cxcl3|Gng14	-8	MyList
KEGG Pathway	24	mmu05321	Inflammatory bowel disease - Mus musculus (house mouse)		-9.7	4.8	8.5	20704	62	1525	22	1.4	0.31	14960|14961|14969|14999|15000|15001|15002|15979|16174|16175|16176|16186|16190|18018|20846|20852|21803|21898|21926|24088|57765|60504	H2-Aa|H2-Ab1|H2-Eb1|H2-DMb1|H2-DMb2|H2-Oa|H2-Ob|Ifngr1|Il18rap|Il1a|Il1b|Il2rg|Il4ra|Nfatc1|Stat1|Stat6|Tgfb1|Tlr4|Tnf|Tlr2|Tbx21|Il21r	-7.9	MyList
KEGG Pathway	24	mmu05162	Measles - Mus musculus (house mouse)		-9.5	3.3	7.7	20704	146	1525	35	2.3	0.38	12370|12487|12502|12566|14082|14102|14130|15976|16175|16176|16186|16391|16453|17698|17857|17858|17874|19106|20846|20850|21898|22062|23960|23961|24088|54123|56489|71586|81897|170743|230073|246727|246728|246730|266632	Casp8|Cd28|Cd3g|Cdk2|Fadd|Fas|Fcgr2b|Ifnar2|Il1a|Il1b|Il2rg|Irf9|Jak3|Msn|Mx1|Mx2|Myd88|Eif2ak2|Stat1|Stat5a|Tlr4|Trp73|Oas1g|Oas1b|Tlr2|Irf7|Ikbke|Ifih1|Tlr9|Tlr7|Rigi|Oas3|Oas2|Oas1a|Irak4	-7.7	MyList
KEGG Pathway	24	mmu05165	Human papillomavirus infection - Mus musculus (house mouse)		-9.5	2.3	7.2	20704	362	1525	62	4.1	0.51	12370|12566|12643|12829|12830|12835|12839|12841|12842|12843|12845|14082|14102|14268|14368|14964|14972|14991|15007|15015|15018|15039|15040|15891|15976|16362|16391|16398|16403|16419|16421|17305|17857|17858|18129|19106|19650|19668|20750|20846|21416|21825|21826|21828|21923|21926|21937|22371|22412|22415|23962|26427|27060|56489|94216|110557|142980|231655|242341|270118|329278|100038882	Casp8|Cdk2|Chad|Col4a4|Col4a5|Col6a3|Col9a1|Col9a3|Col1a1|Col1a2|Comp|Fadd|Fas|Fn1|Fzd6|H2-D1|H2-K1|H2-M3|H2-Q10|H2-Q4|H2-Q7|H2-T22|H2-T23|Ibsp|Ifnar2|Irf1|Irf9|Itga2|Itga6|Itgb5|Itgb7|Mfng|Mx1|Mx2|Notch2|Eif2ak2|Rbl1|Rbpjl|Spp1|Stat1|Tcf7l2|Thbs1|Thbs2|Thbs4|Tnc|Tnf|Tnfrsf1a|Vwf|Wnt9b|Wnt3|Oasl2|Creb3l1|Tcirg1|Ikbke|Col4a6|H2-Q6|Tlr3|Oasl1|Atp6v0d2|Maml2|Tnn|Isg15	-7.7	MyList
KEGG Pathway	24	mmu04672	Intestinal immune network for IgA production - Mus musculus (house mouse)		-9.4	5.7	8.7	20704	43	1525	18	1.2	0.28	12487|12519|12524|12767|14960|14961|14969|14999|15000|15001|15002|16168|16421|17000|21803|21939|50723|57916	Cd28|Cd80|Cd86|Cxcr4|H2-Aa|H2-Ab1|H2-Eb1|H2-DMb1|H2-DMb2|H2-Oa|H2-Ob|Il15|Itgb7|Ltbr|Tgfb1|Cd40|Icosl|Tnfrsf13b	-7.6	MyList
KEGG Pathway	24	mmu05166	Human T-cell leukemia virus 1 infection - Mus musculus (house mouse)		-9.1	2.6	7.2	20704	250	1525	48	3.1	0.45	11513|12010|12257|12442|12502|12566|12579|14960|14961|14964|14969|14972|14991|14999|15000|15001|15002|15007|15015|15018|15039|15040|15894|16168|16177|16178|16186|16408|16414|16453|17000|18018|18034|19698|20375|20850|21803|21813|21926|21937|21939|22695|26427|50883|105988|107995|110557|242705	Adcy7|B2m|Tspo|Ccnb2|Cd3g|Cdk2|Cdkn2b|H2-Aa|H2-Ab1|H2-D1|H2-Eb1|H2-K1|H2-M3|H2-DMb1|H2-DMb2|H2-Oa|H2-Ob|H2-Q10|H2-Q4|H2-Q7|H2-T22|H2-T23|Icam1|Il15|Il1r1|Il1r2|Il2rg|Itgal|Itgb2|Jak3|Ltbr|Nfatc1|Nfkb2|Relb|Spi1|Stat5a|Tgfb1|Tgfbr2|Tnf|Tnfrsf1a|Cd40|Zfp36|Creb3l1|Chek2|Espl1|Cdc20|H2-Q6|E2f2	-7.4	MyList
KEGG Pathway	24	mmu05142	Chagas disease - Mus musculus (house mouse)		-9.1	3.7	7.7	20704	103	1525	28	1.8	0.34	12259|12260|12262|12266|12370|12502|14082|14102|14676|15979|16176|17874|18787|18796|20293|20296|20302|20304|21803|21813|21898|21899|21926|21937|24088|81897|266632|385643	C1qa|C1qb|C1qc|C3|Casp8|Cd3g|Fadd|Fas|Gna15|Ifngr1|Il1b|Myd88|Serpine1|Plcb2|Ccl12|Ccl2|Ccl3|Ccl5|Tgfb1|Tgfbr2|Tlr4|Tlr6|Tnf|Tnfrsf1a|Tlr2|Tlr9|Irak4|Kng2	-7.3	MyList
KEGG Pathway	24	mmu05150	Staphylococcus aureus infection - Mus musculus (house mouse)		-8.6	3.3	7.3	20704	128	1525	31	2	0.36	12259|12260|12262|12266|12267|12268|12273|12628|12630|14129|14130|14131|14289|14960|14961|14969|14999|15000|15001|15002|15139|15894|16408|16409|16414|16668|19204|20344|50908|50909|246256	C1qa|C1qb|C1qc|C3|C3ar1|C4b|C5ar1|Cfh|Cfi|Fcgr1|Fcgr2b|Fcgr3|Fpr2|H2-Aa|H2-Ab1|H2-Eb1|H2-DMb1|H2-DMb2|H2-Oa|H2-Ob|Hc|Icam1|Itgal|Itgam|Itgb2|Krt18|Ptafr|Selp|C1s1|C1ra|Fcgr4	-6.9	MyList
KEGG Pathway	24	mmu05416	Viral myocarditis - Mus musculus (house mouse)		-8.6	3.9	7.6	20704	88	1525	25	1.6	0.33	12370|12487|12519|12524|14960|14961|14964|14969|14972|14991|14999|15000|15001|15002|15007|15015|15018|15039|15040|15894|16408|16414|19354|21939|110557	Casp8|Cd28|Cd80|Cd86|H2-Aa|H2-Ab1|H2-D1|H2-Eb1|H2-K1|H2-M3|H2-DMb1|H2-DMb2|H2-Oa|H2-Ob|H2-Q10|H2-Q4|H2-Q7|H2-T22|H2-T23|Icam1|Itgal|Itgb2|Rac2|Cd40|H2-Q6	-6.8	MyList
KEGG Pathway	24	mmu05170	Human immunodeficiency virus 1 infection - Mus musculus (house mouse)		-8.3	2.5	6.8	20704	240	1525	45	3	0.43	12010|12370|12442|12502|12534|12767|12774|14082|14102|14707|14710|14964|14972|14991|15007|15015|15018|15039|15040|17874|18018|19354|19766|21354|21355|21356|21898|21926|21937|21938|24088|56045|66066|69550|72512|80287|110557|209387|214763|234779|266632|268697|319236|667823|100503710	B2m|Casp8|Ccnb2|Cd3g|Cdk1|Cxcr4|Ccr5|Fadd|Fas|Gng5|Gngt2|H2-D1|H2-K1|H2-M3|H2-Q10|H2-Q4|H2-Q7|H2-T22|H2-T23|Myd88|Nfatc1|Rac2|Ripk1|Tap1|Tap2|Tapbp|Tlr4|Tnf|Tnfrsf1a|Tnfrsf1b|Tlr2|Samhd1|Gng11|Bst2|Sting1|Apobec3|H2-Q6|Trim30d|Cgas|Plcg2|Irak4|Ccnb1|Trim12c|Trim5|Gng14	-6.5	MyList
KEGG Pathway	24	mmu05134	Legionellosis - Mus musculus (house mouse)		-8.2	4.5	7.6	20704	61	1525	20	1.3	0.29	12266|12362|12369|12370|12475|14825|16176|16409|16414|17874|17948|17951|17952|18034|20310|21898|21926|24088|66824|330122	C3|Casp1|Casp7|Casp8|Cd14|Cxcl1|Il1b|Itgam|Itgb2|Myd88|Naip2|Naip5|Naip6|Nfkb2|Cxcl2|Tlr4|Tnf|Tlr2|Pycard|Cxcl3	-6.5	MyList
KEGG Pathway	24	mmu05322	Systemic lupus erythematosus - Mus musculus (house mouse)		-8.1	3	6.9	20704	149	1525	33	2.2	0.37	12259|12260|12262|12266|12268|12487|12519|12524|14129|14131|14960|14961|14969|14999|15000|15001|15002|15139|20821|21926|21939|50908|50909|68024|69386|97114|246256|319149|319158|319164|319178|319179|100041230	C1qa|C1qb|C1qc|C3|C4b|Cd28|Cd80|Cd86|Fcgr1|Fcgr3|H2-Aa|H2-Ab1|H2-Eb1|H2-DMb1|H2-DMb2|H2-Oa|H2-Ob|Hc|Trim21|Tnf|Cd40|C1s1|C1ra|H2bc4|H4c8|H3c15|Fcgr4|H3c4|H4c9|H2ac6|H2bc3|H2bc6|H4c17	-6.3	MyList
KEGG Pathway	24	mmu04151	PI3K-Akt signaling pathway - Mus musculus (house mouse)		-7.9	2.2	6.4	20704	359	1525	58	3.8	0.49	11601|11602|12189|12566|12643|12829|12830|12835|12839|12841|12842|12843|12845|12977|12978|12986|13639|13836|13874|14268|14707|14710|15891|15976|16000|16186|16188|16190|16194|16197|16398|16403|16419|16421|16453|17863|18413|18414|20750|20963|21825|21826|21828|21898|21923|22371|24088|26427|30955|66066|67168|83490|94216|263803|320207|329278|381810|100503710	Angpt2|Angpt4|Brca1|Cdk2|Chad|Col4a4|Col4a5|Col6a3|Col9a1|Col9a3|Col1a1|Col1a2|Comp|Csf1|Csf1r|Csf3r|Efna4|Epha2|Ereg|Fn1|Gng5|Gngt2|Ibsp|Ifnar2|Igf1|Il2rg|Il3ra|Il4ra|Il6ra|Il7r|Itga2|Itga6|Itgb5|Itgb7|Jak3|Myb|Osm|Osmr|Spp1|Syk|Thbs1|Thbs2|Thbs4|Tlr4|Tnc|Vwf|Tlr2|Creb3l1|Pik3cg|Gng11|Lpar6|Pik3ap1|Col4a6|Pkn3|Pik3r5|Tnn|Lpar5|Gng14	-6.2	MyList
KEGG Pathway	24	mmu04613	Neutrophil extracellular trap formation - Mus musculus (house mouse)		-7.8	2.6	6.6	20704	208	1525	40	2.6	0.41	11596|12266|12273|12362|12363|13057|13058|14129|14131|14289|15139|16408|16409|16414|17969|17970|17972|18796|19354|20344|20963|21898|22371|24088|56644|64008|68024|69146|69386|97114|170743|170744|234779|246256|319149|319158|319164|319178|319179|100041230	Ager|C3|C5ar1|Casp1|Casp4|Cyba|Cybb|Fcgr1|Fcgr3|Fpr2|Hc|Itgal|Itgam|Itgb2|Ncf1|Ncf2|Ncf4|Plcb2|Rac2|Selp|Syk|Tlr4|Vwf|Tlr2|Clec7a|Aqp9|H2bc4|Gsdmd|H4c8|H3c15|Tlr7|Tlr8|Plcg2|Fcgr4|H3c4|H4c9|H2ac6|H2bc3|H2bc6|H4c17	-6.1	MyList
KEGG Pathway	24	mmu04659	Th17 cell differentiation - Mus musculus (house mouse)		-7.5	3.4	6.8	20704	105	1525	26	1.7	0.33	12394|12502|14960|14961|14969|14999|15000|15001|15002|15979|16176|16177|16186|16190|16194|16453|18018|18037|20846|20850|20852|21803|21813|50498|57765|60504	Runx1|Cd3g|H2-Aa|H2-Ab1|H2-Eb1|H2-DMb1|H2-DMb2|H2-Oa|H2-Ob|Ifngr1|Il1b|Il1r1|Il2rg|Il4ra|Il6ra|Jak3|Nfatc1|Nfkbie|Stat1|Stat5a|Stat6|Tgfb1|Tgfbr2|Ebi3|Tbx21|Il21r	-5.9	MyList
KEGG Pathway	24	mmu05320	Autoimmune thyroid disease - Mus musculus (house mouse)		-7.5	3.8	7	20704	79	1525	22	1.4	0.31	12487|12519|12524|14102|14939|14960|14961|14964|14969|14972|14991|14999|15000|15001|15002|15007|15015|15018|15039|15040|21939|110557	Cd28|Cd80|Cd86|Fas|Gzmb|H2-Aa|H2-Ab1|H2-D1|H2-Eb1|H2-K1|H2-M3|H2-DMb1|H2-DMb2|H2-Oa|H2-Ob|H2-Q10|H2-Q4|H2-Q7|H2-T22|H2-T23|Cd40|H2-Q6	-5.8	MyList
KEGG Pathway	24	mmu04142	Lysosome - Mus musculus (house mouse)		-7.4	3	6.6	20704	135	1525	30	2	0.36	11433|12512|12514|13030|13032|13033|13034|13036|13039|13040|13423|15211|15212|16541|16784|16792|16889|17159|17939|18173|19025|19141|27060|27419|56722|64138|67963|71665|110006|242341	Acp5|Cd63|Cd68|Ctsb|Ctsc|Ctsd|Ctse|Ctsh|Ctsl|Ctss|Dnase2a|Hexa|Hexb|Napsa|Lamp2|Laptm5|Lipa|Man2b1|Naga|Slc11a1|Ctsa|Lgmn|Tcirg1|Naglu|Litaf|Ctsz|Npc2|Fuca1|Gusb|Atp6v0d2	-5.8	MyList
KEGG Pathway	24	mmu05163	Human cytomegalovirus infection - Mus musculus (house mouse)		-7.4	2.4	6.3	20704	256	1525	45	3	0.43	11513|12010|12370|12765|12767|12768|12774|14082|14102|14707|14710|14964|14972|14991|15007|15015|15018|15039|15040|16154|16155|16176|16177|16194|18018|18796|19354|19766|20293|20296|20302|20303|20304|21354|21355|21356|21926|21937|26427|66066|72512|110557|214763|242705|100503710	Adcy7|B2m|Casp8|Cxcr2|Cxcr4|Ccr1|Ccr5|Fadd|Fas|Gng5|Gngt2|H2-D1|H2-K1|H2-M3|H2-Q10|H2-Q4|H2-Q7|H2-T22|H2-T23|Il10ra|Il10rb|Il1b|Il1r1|Il6ra|Nfatc1|Plcb2|Rac2|Ripk1|Ccl12|Ccl2|Ccl3|Ccl4|Ccl5|Tap1|Tap2|Tapbp|Tnf|Tnfrsf1a|Creb3l1|Gng11|Sting1|H2-Q6|Cgas|E2f2|Gng14	-5.7	MyList
KEGG Pathway	24	mmu04210	Apoptosis - Mus musculus (house mouse)		-7.4	3	6.6	20704	136	1525	30	2	0.36	11796|11799|12044|12045|12047|12364|12368|12369|12370|12983|12984|13030|13032|13033|13036|13039|13040|14082|14102|14939|16188|19766|21926|21937|22029|22035|22146|23882|64138|235587	Birc3|Birc5|Bcl2a1a|Bcl2a1b|Bcl2a1d|Casp12|Casp6|Casp7|Casp8|Csf2rb|Csf2rb2|Ctsb|Ctsc|Ctsd|Ctsh|Ctsl|Ctss|Fadd|Fas|Gzmb|Il3ra|Ripk1|Tnf|Tnfrsf1a|Traf1|Tnfsf10|Tuba1c|Gadd45g|Ctsz|Parp3	-5.7	MyList
KEGG Pathway	24	mmu05132	Salmonella infection - Mus musculus (house mouse)		-7.1	2.4	6.1	20704	253	1525	44	2.9	0.43	11796|11867|12306|12362|12363|12369|12370|12475|14082|16176|17087|17874|17948|17951|17952|19264|19766|21416|21898|21899|21926|21937|22035|22146|24088|30955|56212|56532|66824|67951|68794|69146|72318|74568|74734|75465|80837|81897|105855|107607|216799|226421|266632|100040531	Birc3|Arpc1b|Anxa2|Casp1|Casp4|Casp7|Casp8|Cd14|Fadd|Il1b|Ly96|Myd88|Naip2|Naip5|Naip6|Ptprc|Ripk1|Tcf7l2|Tlr4|Tlr6|Tnf|Tnfrsf1a|Tnfsf10|Tuba1c|Tlr2|Pik3cg|Rhog|Ripk3|Pycard|Tubb6|Flnc|Gsdmd|Cyth4|Mlkl|Rhoh|Dynlrb2|Rhoj|Tlr9|Nckap1l|Nod1|Nlrp3|Rab7b|Irak4|Dynlt1f	-5.5	MyList
KEGG Pathway	24	mmu04936	Alcoholic liver disease - Mus musculus (house mouse)		-7	2.9	6.3	20704	141	1525	30	2	0.36	11522|12259|12260|12262|12266|12267|12268|12273|12370|12475|14082|14102|14825|15139|16176|16803|17087|17874|19766|20310|20787|21416|21898|21926|21937|50490|56489|64899|266632|330122	Adh1|C1qa|C1qb|C1qc|C3|C3ar1|C4b|C5ar1|Casp8|Cd14|Fadd|Fas|Cxcl1|Hc|Il1b|Lbp|Ly96|Myd88|Ripk1|Cxcl2|Srebf1|Tcf7l2|Tlr4|Tnf|Tnfrsf1a|Nox4|Ikbke|Lpin3|Irak4|Cxcl3	-5.3	MyList
KEGG Pathway	24	mmu05146	Amoebiasis - Mus musculus (house mouse)		-6.7	3.2	6.4	20704	107	1525	25	1.6	0.33	11846|12475|12479|12825|12829|12830|12842|12843|14268|14676|14825|16176|16177|16178|16409|16414|18796|20310|21803|21898|21926|24088|94216|226421|330122	Arg1|Cd14|Cd1d1|Col3a1|Col4a4|Col4a5|Col1a1|Col1a2|Fn1|Gna15|Cxcl1|Il1b|Il1r1|Il1r2|Itgam|Itgb2|Plcb2|Cxcl2|Tgfb1|Tlr4|Tnf|Tlr2|Col4a6|Rab7b|Cxcl3	-5.1	MyList
KEGG Pathway	24	mmu05168	Herpes simplex virus 1 infection - Mus musculus (house mouse)		-6.6	1.9	5.6	20704	459	1525	65	4.3	0.52	11796|12010|12266|12370|12702|14082|14102|14960|14961|14964|14969|14972|14991|14999|15000|15001|15002|15007|15015|15018|15039|15040|15139|15976|15979|16149|16176|16391|17874|18636|19106|20293|20296|20304|20684|20846|20963|21354|21355|21356|21926|21937|23960|23961|24088|50930|54123|56489|69550|71586|72512|81897|110557|142980|170741|214763|230073|230979|231805|246727|246728|246730|266632|332579|545…	Birc3|B2m|C3|Casp8|Socs3|Fadd|Fas|H2-Aa|H2-Ab1|H2-D1|H2-Eb1|H2-K1|H2-M3|H2-DMb1|H2-DMb2|H2-Oa|H2-Ob|H2-Q10|H2-Q4|H2-Q7|H2-T22|H2-T23|Hc|Ifnar2|Ifngr1|Cd74|Il1b|Irf9|Myd88|Cfp|Eif2ak2|Ccl12|Ccl2|Ccl5|Sp100|Stat1|Syk|Tap1|Tap2|Tapbp|Tnf|Tnfrsf1a|Oas1g|Oas1b|Tlr2|Tnfsf14|Irf7|Ikbke|Bst2|Ifih1|Sting1|Tlr9|H2-Q6|Tlr3|Pilrb1|Cgas|Rigi|Tnfrsf14|Pilra|Oas3|Oas2|Oas1a|Irak4|Card9|Pilrb2	-5	MyList
KEGG Pathway	24	mmu04658	Th1 and Th2 cell differentiation - Mus musculus (house mouse)		-6.6	3.4	6.3	20704	88	1525	22	1.4	0.31	12399|12502|14960|14961|14969|14999|15000|15001|15002|15979|16186|16190|16453|18018|18037|18129|19668|20846|20850|20852|57765|270118	Runx3|Cd3g|H2-Aa|H2-Ab1|H2-Eb1|H2-DMb1|H2-DMb2|H2-Oa|H2-Ob|Ifngr1|Il2rg|Il4ra|Jak3|Nfatc1|Nfkbie|Notch2|Rbpjl|Stat1|Stat5a|Stat6|Tbx21|Maml2	-5	MyList
KEGG Pathway	24	mmu05203	Viral carcinogenesis - Mus musculus (house mouse)		-6.1	2.3	5.6	20704	229	1525	39	2.6	0.4	12266|12370|12534|12566|12579|12774|14964|14972|14991|15007|15015|15018|15039|15040|15451|16391|16453|17000|17096|18034|19106|19650|19668|20684|20850|20963|22029|26427|54123|68024|69386|107995|110557|227753|242341|319158|319178|319179|100041230	C3|Casp8|Cdk1|Cdk2|Cdkn2b|Ccr5|H2-D1|H2-K1|H2-M3|H2-Q10|H2-Q4|H2-Q7|H2-T22|H2-T23|Hpn|Irf9|Jak3|Ltbr|Lyn|Nfkb2|Eif2ak2|Rbl1|Rbpjl|Sp100|Stat5a|Syk|Traf1|Creb3l1|Irf7|H2bc4|H4c8|Cdc20|H2-Q6|Gsn|Atp6v0d2|H4c9|H2bc3|H2bc6|H4c17	-4.6	MyList
KEGG Pathway	24	mmu04666	Fc gamma R-mediated phagocytosis - Mus musculus (house mouse)		-6.1	3.2	6	20704	93	1525	22	1.4	0.31	11867|14129|14130|14131|15162|16331|17096|17969|18753|18783|19264|19354|20963|22323|22324|22376|50784|57257|227753|230837|234779|246256	Arpc1b|Fcgr1|Fcgr2b|Fcgr3|Hck|Inpp5d|Lyn|Ncf1|Prkcd|Pla2g4a|Ptprc|Rac2|Syk|Vasp|Vav1|Was|Plpp2|Vav3|Gsn|Asap3|Plcg2|Fcgr4	-4.5	MyList
KEGG Pathway	24	mmu05200	Pathways in cancer - Mus musculus (house mouse)		-6.1	1.8	5.3	20704	543	1525	72	4.7	0.54	11513|11796|11799|12369|12370|12394|12566|12579|12606|12767|12829|12830|12978|12983|12984|12986|13617|13618|14082|14102|14268|14368|14707|14710|14863|15368|15976|15979|16000|16164|16168|16186|16188|16190|16194|16197|16398|16403|16453|16973|17390|17395|18024|18034|18129|18796|19354|19361|20375|20846|20850|20852|21416|21803|21813|22029|22412|22415|23882|54124|56615|66066|67168|94216|103140|234779|2…	Adcy7|Birc3|Birc5|Casp7|Casp8|Runx1|Cdk2|Cdkn2b|Cebpa|Cxcr4|Col4a4|Col4a5|Csf1r|Csf2rb|Csf2rb2|Csf3r|Ednra|Ednrb|Fadd|Fas|Fn1|Fzd6|Gng5|Gngt2|Gstm2|Hmox1|Ifnar2|Ifngr1|Igf1|Il13ra1|Il15|Il2rg|Il3ra|Il4ra|Il6ra|Il7r|Itga2|Itga6|Jak3|Lrp5|Mmp2|Mmp9|Nfe2l2|Nfkb2|Notch2|Plcb2|Rac2|Rad51|Spi1|Stat1|Stat5a|Stat6|Tcf7l2|Tgfb1|Tgfbr2|Traf1|Wnt9b|Wnt3|Gadd45g|Cks1b|Mgst1|Gng11|Lpar6|Col4a6|Gstt3|Plcg2|Ras…	-4.5	MyList
KEGG Pathway	24	mmu05205	Proteoglycans in cancer - Mus musculus (house mouse)		-6	2.4	5.6	20704	205	1525	36	2.4	0.39	12505|12512|12842|12843|13039|13179|14102|14268|14368|15163|15170|15442|16000|16398|16419|17022|17390|17395|17698|18792|18793|20969|21803|21825|21898|21926|22324|22412|22415|24088|29875|57257|68794|74055|234779|319757	Cd44|Cd63|Col1a1|Col1a2|Ctsl|Dcn|Fas|Fn1|Fzd6|Hcls1|Ptpn6|Hpse|Igf1|Itga2|Itgb5|Lum|Mmp2|Mmp9|Msn|Plau|Plaur|Sdc1|Tgfb1|Thbs1|Tlr4|Tnf|Vav1|Wnt9b|Wnt3|Tlr2|Iqgap1|Vav3|Flnc|Plce1|Plcg2|Smo	-4.5	MyList
KEGG Pathway	24	mmu04670	Leukocyte transendothelial migration - Mus musculus (house mouse)		-5.9	2.9	5.8	20704	118	1525	25	1.6	0.33	12741|12767|13057|13058|15894|16408|16409|16414|16456|17390|17395|17698|17969|17970|17972|19354|20469|22323|22324|22329|56173|57257|74734|234779|242653	Cldn5|Cxcr4|Cyba|Cybb|Icam1|Itgal|Itgam|Itgb2|F11r|Mmp2|Mmp9|Msn|Ncf1|Ncf2|Ncf4|Rac2|Sipa1|Vasp|Vav1|Vcam1|Cldn14|Vav3|Rhoh|Plcg2|Cldn19	-4.3	MyList
KEGG Pathway	24	mmu04217	Necroptosis - Mus musculus (house mouse)		-5.8	2.5	5.5	20704	176	1525	32	2.1	0.37	11796|12362|12370|13058|14082|14102|14325|15976|15979|16175|16176|16391|16453|18783|19106|19766|20846|20850|20852|21898|21926|21937|22035|56532|58203|66824|74568|110095|142980|216799|225471|319164	Birc3|Casp1|Casp8|Cybb|Fadd|Fas|Ftl1|Ifnar2|Ifngr1|Il1a|Il1b|Irf9|Jak3|Pla2g4a|Eif2ak2|Ripk1|Stat1|Stat5a|Stat6|Tlr4|Tnf|Tnfrsf1a|Tnfsf10|Ripk3|Zbp1|Pycard|Mlkl|Pygl|Tlr3|Nlrp3|Ticam2|H2ac6	-4.2	MyList
KEGG Pathway	24	mmu04625	C-type lectin receptor signaling pathway - Mus musculus (house mouse)		-5.8	2.9	5.7	20704	112	1525	24	1.6	0.32	12051|12362|12370|14127|16176|16362|16391|16985|17474|18018|18034|18753|19698|20846|20963|21926|56489|56619|56620|56644|66824|216799|234779|332579	Bcl3|Casp1|Casp8|Fcer1g|Il1b|Irf1|Irf9|Lsp1|Clec4d|Nfatc1|Nfkb2|Prkcd|Relb|Stat1|Syk|Tnf|Ikbke|Clec4e|Clec4n|Clec7a|Pycard|Nlrp3|Plcg2|Card9	-4.2	MyList
KEGG Pathway	24	mmu04657	IL-17 signaling pathway - Mus musculus (house mouse)		-5.5	3.1	5.6	20704	93	1525	21	1.4	0.3	12370|12608|14082|14825|15945|16176|16819|17386|17392|17395|20201|20202|20293|20296|20306|20310|20311|21926|56489|330122|332110	Casp8|Cebpb|Fadd|Cxcl1|Cxcl10|Il1b|Lcn2|Mmp13|Mmp3|Mmp9|S100a8|S100a9|Ccl12|Ccl2|Ccl7|Cxcl2|Cxcl5|Tnf|Ikbke|Cxcl3|Mapk15	-4	MyList
KEGG Pathway	24	mmu05160	Hepatitis C - Mus musculus (house mouse)		-5.5	2.5	5.3	20704	165	1525	30	2	0.36	12370|12566|12702|12741|14082|14102|15945|15957|15976|16391|17857|17858|19106|19766|20846|21926|21937|23960|23961|54123|56173|56489|58185|142980|230073|242653|242705|246727|246728|246730	Casp8|Cdk2|Socs3|Cldn5|Fadd|Fas|Cxcl10|Ifit1|Ifnar2|Irf9|Mx1|Mx2|Eif2ak2|Ripk1|Stat1|Tnf|Tnfrsf1a|Oas1g|Oas1b|Irf7|Cldn14|Ikbke|Rsad2|Tlr3|Rigi|Cldn19|E2f2|Oas3|Oas2|Oas1a	-4	MyList
KEGG Pathway	24	mmu05135	Yersinia infection - Mus musculus (house mouse)		-5.3	2.6	5.3	20704	135	1525	26	1.7	0.33	11867|12362|12525|14131|14268|16176|16822|17874|18018|19354|20111|20293|20296|21898|21926|22324|22376|23880|54353|54483|56212|57257|66824|215280|216799|266632	Arpc1b|Casp1|Cd8a|Fcgr3|Fn1|Il1b|Lcp2|Myd88|Nfatc1|Rac2|Rps6ka1|Ccl12|Ccl2|Tlr4|Tnf|Vav1|Was|Fyb|Skap2|Mefv|Rhog|Vav3|Pycard|Wipf1|Nlrp3|Irak4	-3.8	MyList
KEGG Pathway	24	mmu05310	Asthma - Mus musculus (house mouse)		-5.3	5.4	6.3	20704	25	1525	10	0.66	0.21	14127|14960|14961|14969|14999|15000|15001|15002|21926|21939	Fcer1g|H2-Aa|H2-Ab1|H2-Eb1|H2-DMb1|H2-DMb2|H2-Oa|H2-Ob|Tnf|Cd40	-3.8	MyList
KEGG Pathway	24	mmu05340	Primary immunodeficiency - Mus musculus (house mouse)		-5.2	4.5	6	20704	36	1525	12	0.79	0.23	12229|12525|16186|16197|16453|17060|19264|21354|21355|21939|57916|109305	Btk|Cd8a|Il2rg|Il7r|Jak3|Blnk|Ptprc|Tap1|Tap2|Cd40|Tnfrsf13b|Orai1	-3.7	MyList
KEGG Pathway	24	mmu04979	Cholesterol metabolism - Mus musculus (house mouse)		-5	3.8	5.6	20704	50	1525	14	0.92	0.24	11303|11812|11816|12257|12491|16816|16889|16956|18830|57875|67963|100017|104086|223920	Abca1|Apoc1|Apoe|Tspo|Cd36|Lcat|Lipa|Lpl|Pltp|Angptl4|Npc2|Ldlrap1|Cyp27a1|Soat2	-3.5	MyList
KEGG Pathway	24	mmu04510	Focal adhesion - Mus musculus (house mouse)		-4.5	2.2	4.7	20704	201	1525	32	2.1	0.37	11796|12643|12829|12830|12835|12839|12841|12842|12843|12845|14268|15891|16000|16398|16403|16419|16421|19354|20750|21825|21826|21828|21923|22323|22324|22371|57257|64099|68794|94216|170736|329278	Birc3|Chad|Col4a4|Col4a5|Col6a3|Col9a1|Col9a3|Col1a1|Col1a2|Comp|Fn1|Ibsp|Igf1|Itga2|Itga6|Itgb5|Itgb7|Rac2|Spp1|Thbs1|Thbs2|Thbs4|Tnc|Vasp|Vav1|Vwf|Vav3|Parvg|Flnc|Col4a6|Parvb|Tnn	-3.1	MyList
KEGG Pathway	24	mmu04611	Platelet activation - Mus musculus (house mouse)		-4.4	2.5	4.7	20704	125	1525	23	1.5	0.31	11513|12229|12825|12842|12843|14127|14131|16398|16822|17096|18783|18796|20963|21391|22320|22323|22371|30955|54519|108101|109305|234779|320207	Adcy7|Btk|Col3a1|Col1a1|Col1a2|Fcer1g|Fcgr3|Itga2|Lcp2|Lyn|Pla2g4a|Plcb2|Syk|Tbxas1|Vamp8|Vasp|Vwf|Pik3cg|Apbb1ip|Fermt3|Orai1|Plcg2|Pik3r5	-3	MyList
KEGG Pathway	24	mmu04623	Cytosolic DNA-sensing pathway - Mus musculus (house mouse)		-4.4	3.2	5	20704	63	1525	15	0.98	0.25	12362|15945|16176|19766|20303|20304|54123|56489|56532|58203|66824|72512|214763|230073|383619	Casp1|Cxcl10|Il1b|Ripk1|Ccl4|Ccl5|Irf7|Ikbke|Ripk3|Zbp1|Pycard|Sting1|Cgas|Rigi|Aim2	-3	MyList
KEGG Pathway	24	mmu04115	p53 signaling pathway - Mus musculus (house mouse)		-4.3	3	4.8	20704	72	1525	16	1	0.26	12370|12442|12521|12534|12566|14102|16000|18787|20135|21825|22062|23882|29870|50883|68428|268697	Casp8|Ccnb2|Cd82|Cdk1|Cdk2|Fas|Igf1|Serpine1|Rrm2|Thbs1|Trp73|Gadd45g|Gtse1|Chek2|Steap3|Ccnb1	-2.9	MyList
KEGG Pathway	24	mmu05161	Hepatitis B - Mus musculus (house mouse)		-4.2	2.2	4.5	20704	163	1525	27	1.8	0.34	11799|12364|12370|12566|14082|14102|16453|17395|17874|18018|20846|20850|20852|21803|21813|21898|21926|24088|26427|54123|56489|71586|142980|225471|230073|242705|266632	Birc5|Casp12|Casp8|Cdk2|Fadd|Fas|Jak3|Mmp9|Myd88|Nfatc1|Stat1|Stat5a|Stat6|Tgfb1|Tgfbr2|Tlr4|Tnf|Tlr2|Creb3l1|Irf7|Ikbke|Ifih1|Tlr3|Ticam2|Rigi|E2f2|Irak4	-2.8	MyList
KEGG Pathway	24	mmu05202	Transcriptional misregulation in cancer - Mus musculus (house mouse)		-4	2	4.2	20704	224	1525	33	2.2	0.37	11796|12044|12045|12047|12394|12475|12524|12606|12608|12978|14129|14247|14939|15242|15446|16000|16178|16409|16421|17095|17392|17395|18792|20375|20732|21813|21939|22029|23882|97114|140780|212980|319149	Birc3|Bcl2a1a|Bcl2a1b|Bcl2a1d|Runx1|Cd14|Cd86|Cebpa|Cebpb|Csf1r|Fcgr1|Fli1|Gzmb|Hhex|Hpgd|Igf1|Il1r2|Itgam|Itgb7|Lyl1|Mmp3|Mmp9|Plau|Spi1|Spint1|Tgfbr2|Cd40|Traf1|Gadd45g|H3c15|Bmp2k|Slc45a3|H3c4	-2.6	MyList
KEGG Pathway	24	mmu04974	Protein digestion and absorption - Mus musculus (house mouse)		-4	2.5	4.4	20704	108	1525	20	1.3	0.29	12822|12825|12829|12830|12832|12835|12836|12837|12839|12841|12842|12843|12873|16534|20514|20540|53867|73368|94216|329941	Col18a1|Col3a1|Col4a4|Col4a5|Col5a2|Col6a3|Col7a1|Col8a1|Col9a1|Col9a3|Col1a1|Col1a2|Cpa3|Kcnn4|Slc1a5|Slc7a7|Col5a3|Col20a1|Col4a6|Col8a2	-2.6	MyList
KEGG Pathway	24	mmu05418	Fluid shear stress and atherosclerosis - Mus musculus (house mouse)		-3.7	2.2	4.2	20704	147	1525	24	1.6	0.32	13039|13057|14863|15368|15894|16175|16176|16177|16178|17390|17395|17969|17970|18024|19354|20293|20296|20969|21926|21937|22329|56615|63873|103140	Ctsl|Cyba|Gstm2|Hmox1|Icam1|Il1a|Il1b|Il1r1|Il1r2|Mmp2|Mmp9|Ncf1|Ncf2|Nfe2l2|Rac2|Ccl12|Ccl2|Sdc1|Tnf|Tnfrsf1a|Vcam1|Mgst1|Trpv4|Gstt3	-2.4	MyList
KEGG Pathway	24	mmu04630	JAK-STAT signaling pathway - Mus musculus (house mouse)		-3.6	2.1	4	20704	168	1525	26	1.7	0.33	12702|12703|12983|12984|12986|14580|15170|15976|15979|16154|16155|16164|16168|16186|16188|16190|16194|16197|16391|16453|18413|18414|20846|20850|20852|60504	Socs3|Socs1|Csf2rb|Csf2rb2|Csf3r|Gfap|Ptpn6|Ifnar2|Ifngr1|Il10ra|Il10rb|Il13ra1|Il15|Il2rg|Il3ra|Il4ra|Il6ra|Il7r|Irf9|Jak3|Osm|Osmr|Stat1|Stat5a|Stat6|Il21r	-2.3	MyList
KEGG Pathway	24	mmu04664	Fc epsilon RI signaling pathway - Mus musculus (house mouse)		-3.6	2.9	4.3	20704	66	1525	14	0.92	0.24	11689|11690|12229|14127|16331|16822|17096|18783|19354|20963|21926|22324|57257|234779	Alox5|Alox5ap|Btk|Fcer1g|Inpp5d|Lcp2|Lyn|Pla2g4a|Rac2|Syk|Tnf|Vav1|Vav3|Plcg2	-2.3	MyList
KEGG Pathway	24	mmu04926	Relaxin signaling pathway - Mus musculus (house mouse)		-2.9	2.1	3.5	20704	129	1525	20	1.3	0.29	11513|12825|12829|12830|12842|12843|13618|14676|14707|14710|17386|17390|17395|18796|21803|21813|26427|66066|94216|100503710	Adcy7|Col3a1|Col4a4|Col4a5|Col1a1|Col1a2|Ednrb|Gna15|Gng5|Gngt2|Mmp13|Mmp2|Mmp9|Plcb2|Tgfb1|Tgfbr2|Creb3l1|Gng11|Col4a6|Gng14	-1.7	MyList
KEGG Pathway	24	mmu04622	RIG-I-like receptor signaling pathway - Mus musculus (house mouse)		-2.8	2.5	3.6	20704	70	1525	13	0.85	0.24	12370|14082|15945|19766|21926|54123|56489|71586|72512|80861|217069|230073|100038882	Casp8|Fadd|Cxcl10|Ripk1|Tnf|Irf7|Ikbke|Ifih1|Sting1|Dhx58|Trim25|Rigi|Isg15	-1.6	MyList
KEGG Pathway	24	mmu05143	African trypanosomiasis - Mus musculus (house mouse)		-2.8	3.1	3.8	20704	39	1525	9	0.59	0.2	14102|15894|16176|17874|18796|21926|22329|81897|385643	Fas|Icam1|Il1b|Myd88|Plcb2|Tnf|Vcam1|Tlr9|Kng2	-1.6	MyList
KEGG Pathway	24	mmu05235	PD-L1 expression and PD-1 checkpoint pathway in cancer - Mus musculus (house mouse)		-2.7	2.3	3.5	20704	88	1525	15	0.98	0.25	12487|12502|15170|15979|17874|18018|18037|20846|21898|24088|53314|60533|74481|81897|225471	Cd28|Cd3g|Ptpn6|Ifngr1|Myd88|Nfatc1|Nfkbie|Stat1|Tlr4|Tlr2|Batf|Cd274|Batf2|Tlr9|Ticam2	-1.5	MyList
KEGG Pathway	24	mmu04216	Ferroptosis - Mus musculus (house mouse)		-2.7	3.1	3.7	20704	40	1525	9	0.59	0.2	12870|13058|14325|15368|20229|22041|53945|67547|68428	Cp|Cybb|Ftl1|Hmox1|Sat1|Trf|Slc40a1|Slc39a8|Steap3	-1.5	MyList
KEGG Pathway	24	mmu04218	Cellular senescence - Mus musculus (house mouse)		-2.7	1.8	3.2	20704	184	1525	25	1.6	0.33	12192|12442|12534|12566|12579|14964|14972|14991|15007|15015|15018|15039|15040|16175|18018|18787|19650|21803|21813|23882|50883|63873|110557|242705|268697	Zfp36l1|Ccnb2|Cdk1|Cdk2|Cdkn2b|H2-D1|H2-K1|H2-M3|H2-Q10|H2-Q4|H2-Q7|H2-T22|H2-T23|Il1a|Nfatc1|Serpine1|Rbl1|Tgfb1|Tgfbr2|Gadd45g|Chek2|Trpv4|H2-Q6|E2f2|Ccnb1	-1.5	MyList
KEGG Pathway	24	mmu00590	Arachidonic acid metabolism - Mus musculus (house mouse)		-2.4	2.2	3.2	20704	86	1525	14	0.92	0.24	11689|12409|14778|17001|18783|18784|21391|23887|26971|54486|64292|67305|69590|665270	Alox5|Cbr2|Gpx3|Ltc4s|Pla2g4a|Pla2g5|Tbxas1|Ggt5|Pla2g2f|Hpgds|Ptges|Gpx7|Gpx8|Plb1	-1.3	MyList
KEGG Pathway	24	mmu05221	Acute myeloid leukemia - Mus musculus (house mouse)		-2.3	2.3	3.1	20704	70	1525	12	0.79	0.23	12044|12045|12047|12394|12475|12606|12978|14129|16409|20375|20850|21416	Bcl2a1a|Bcl2a1b|Bcl2a1d|Runx1|Cd14|Cebpa|Csf1r|Fcgr1|Itgam|Spi1|Stat5a|Tcf7l2	-1.2	MyList
KEGG Pathway	24	mmu00232	Caffeine metabolism - Mus musculus (house mouse)		-2.2	6.8	4	20704	6	1525	3	0.2	0.11	17960|17961|22436	Nat1|Nat2|Xdh	-1.1	MyList
KEGG Pathway	24	mmu00512	Mucin type O-glycan biosynthesis - Mus musculus (house mouse)		-2.1	3	3.1	20704	32	1525	7	0.46	0.17	14426|14537|20446|72297|78754|207839|230145	Galnt4|Gcnt1|St6galnac2|B3gnt3|Galnt15|Galnt6|Galnt12	-1	MyList
KEGG Pathway	24	mmu00511	Other glycan degradation - Mus musculus (house mouse)		-2.1	3.8	3.3	20704	18	1525	5	0.33	0.15	15211|15212|17159|17160|71665	Hexa|Hexb|Man2b1|Man2b2|Fuca1	-0.99	MyList
